# Supplementary material for: The Promotion of Humoral Immune Responses in Humans via SOCS1-Mediated Th2-Bias Following SARS-CoV-2 Vaccination
Source: Vaccines (Basel). 2023 Nov 20;11(11):1730. doi: 10.3390/vaccines11111730 (PMC10674672; doi:10.3390/vaccines11111730)
Supplement: Supplementary file 1 [file vaccines-11-01730-s001.zip]

Archive with 30 entries (26 files):
- vaccines-2662602-supplementary/
- vaccines-2662602-supplementary/Supplementary Files/
- vaccines-2662602-supplementary/Supplementary Files/FigS1.jpg
- vaccines-2662602-supplementary/Supplementary Files/FigS2.jpg
- vaccines-2662602-supplementary/Supplementary Files/FigS3.jpg
- vaccines-2662602-supplementary/Supplementary Files/FigS4.jpg
- vaccines-2662602-supplementary/Supplementary Files/FigS5.jpg
- vaccines-2662602-supplementary/Supplementary Files/FigS6.jpg
- vaccines-2662602-supplementary/Supplementary Files/FigS7.jpg
- vaccines-2662602-supplementary/Supplementary Files/Supplementary Table S1.xlsx
- vaccines-2662602-supplementary/Supplementary Files/Supplementary Table S2.xlsx
- vaccines-2662602-supplementary/Supplementary Files/Supplementary Table S3.xlsx
- vaccines-2662602-supplementary/Supplementary Files/Supplementary Table S4.xlsx
- vaccines-2662602-supplementary/Supplementary Files/Supplementary Table S5.xlsx
- vaccines-2662602-supplementary/Supplementary Files/Supplementary Table S6.xlsx
- vaccines-2662602-supplementary/__MACOSX/
- vaccines-2662602-supplementary/__MACOSX/Supplementary Files/
- vaccines-2662602-supplementary/__MACOSX/Supplementary Files/._FigS1.jpg
- vaccines-2662602-supplementary/__MACOSX/Supplementary Files/._FigS2.jpg
- vaccines-2662602-supplementary/__MACOSX/Supplementary Files/._FigS3.jpg
- vaccines-2662602-supplementary/__MACOSX/Supplementary Files/._FigS4.jpg
- vaccines-2662602-supplementary/__MACOSX/Supplementary Files/._FigS5.jpg
- vaccines-2662602-supplementary/__MACOSX/Supplementary Files/._FigS6.jpg
- vaccines-2662602-supplementary/__MACOSX/Supplementary Files/._FigS7.jpg
- vaccines-2662602-supplementary/__MACOSX/Supplementary Files/._Supplementary Table 1.xlsx
- vaccines-2662602-supplementary/__MACOSX/Supplementary Files/._Supplementary Table 2.xlsx
- vaccines-2662602-supplementary/__MACOSX/Supplementary Files/._Supplementary Table 3.xlsx
- vaccines-2662602-supplementary/__MACOSX/Supplementary Files/._Supplementary Table 4.xlsx
- vaccines-2662602-supplementary/__MACOSX/Supplementary Files/._Supplementary Table 5.xlsx
- vaccines-2662602-supplementary/__MACOSX/Supplementary Files/._Supplementary Table 6.xlsx
