# Supplementary material for: The Promotion of Humoral Immune Responses in Humans via SOCS1-Mediated Th2-Bias Following SARS-CoV-2 Vaccination
Source: Vaccines (Basel). 2023 Nov 20;11(11):1730. doi: 10.3390/vaccines11111730 (PMC10674672; doi:10.3390/vaccines11111730)
Supplement: Supplementary file 1 [file vaccines-11-01730-s001.zip › vaccines-2662602-supplementary/Supplementary Files/Supplementary Table S1.xlsx]

## Sheet: Sheet1
Supplementary Table S1. Detailed information of all subjects.
ID	group	Gender	Height (cm)	Weight (kg)	Age (yrs)	History of disease	pre-nAbs(AU/mL)	post-nAbs(AU/mL)	pre-nCoVIgG(S/CO)	post-nCoVIgG(S/CO)	First dose of vaccine	Time fo first dose	Sesond dose of vaccine	Time of sesond dose	Third dose of vaccine	Time of third dose	Time of peripheral blood collection (pre)	Time of peripheral blood collection (post)
C71	C	Female	158	61	33	None	5.095	40.646	0.08	1.091	Sinopharm	2021-05-22	Sinopharm	2021-06-20	Sinopharm	2022-02-09	2022-02-09	2022-03-26
C744	C	Female	162	64	42	None	36.01	0.906	0.158	14.526	Sinovac	2021-01-09	Sinovac	2021-02-07	Sinovac	2021-10-13	2021-10-13	2021-11-09
C199	C	Female	162	58	27	None	9.52	30.924	0.034	3.565	Sinopharm	2021-05-25	Sinopharm	2021-06-23	Sinopharm	2022-02-16	2022-02-16	2022-04-12
E735	E	Male	178	62	19	None	22.764	1450.33	1.661	57.69	Sinopharm	2021-07-12	Sinovac	2021-08-05	Sinovac	2022-02-09	2022-02-09	2022-03-26
E921	E	Female	155	47	28	None	23.956	3782.46	1.536	148.56	Sinopharm	2021-03-25	Sinovac	2021-05-18	Sinovac	2021-12-13	2021-12-13	2022-01-19
E774	E	Male	178	77	60	Hypertension	30.283	875.019	1.343	37.705	Sinopharm	2021-03-16	Sinovac	2021-06-22	Sinovac	2022-02-09	2022-02-09	2022-03-26
