# Supplementary material for: The Promotion of Humoral Immune Responses in Humans via SOCS1-Mediated Th2-Bias Following SARS-CoV-2 Vaccination
Source: Vaccines (Basel). 2023 Nov 20;11(11):1730. doi: 10.3390/vaccines11111730 (PMC10674672; doi:10.3390/vaccines11111730)
Supplement: Supplementary file 1 [file vaccines-11-01730-s001.zip › vaccines-2662602-supplementary/Supplementary Files/Supplementary Table S2.xlsx]

## Sheet: 1.cluster.findAllMarker_top50_r
Supplementary Table S2. The expression of top 50 signature genes and known functional markers of all T subclusters.
p_val	avg_log2FC	pct.1	pct.2	p_val_adj	cluster	gene
0	1.113	0.79	0.428	0	CD4 Effector-CCR6	TNFAIP3
0	0.957669	0.987	0.832	0	CD4 Effector-CCR6	JUNB
0	0.94838	0.679	0.299	0	CD4 Effector-CCR6	GPR183
0	0.938632	0.79	0.533	0	CD4 Effector-CCR6	NFKBIA
0	0.891742	0.999	0.972	0	CD4 Effector-CCR6	FTH1
0	0.840479	0.487	0.137	0	CD4 Effector-CCR6	PER1
0	0.826969	0.904	0.721	0	CD4 Effector-CCR6	ZFP36
0	0.797003	0.784	0.45	0	CD4 Effector-CCR6	SLC2A3
0	0.765522	0.783	0.495	0	CD4 Effector-CCR6	PIK3R1
0	0.739849	0.869	0.609	0	CD4 Effector-CCR6	CD69
0	0.724184	0.409	0.161	0	CD4 Effector-CCR6	PDE4D
0	0.717132	0.906	0.672	0	CD4 Effector-CCR6	DNAJB1
0	0.684566	0.993	0.785	0	CD4 Effector-CCR6	LTB
0	0.672532	0.978	0.92	0	CD4 Effector-CCR6	ZFP36L2
0	0.61327	0.442	0.169	0	CD4 Effector-CCR6	SOCS3
0	0.594933	0.755	0.491	0	CD4 Effector-CCR6	EZR
0	0.592002	0.773	0.481	0	CD4 Effector-CCR6	COTL1
0	0.587501	0.388	0.134	0	CD4 Effector-CCR6	CSRNP1
0	0.580862	0.906	0.741	0	CD4 Effector-CCR6	CXCR4
0	0.577294	0.984	0.888	0	CD4 Effector-CCR6	JUND
0	0.569863	0.647	0.403	0	CD4 Effector-CCR6	CD5
0	0.562409	0.247	0.078	0	CD4 Effector-CCR6	TNF
0	0.55017	0.226	0.068	0	CD4 Effector-CCR6	LMNA
0	0.542694	0.631	0.35	0	CD4 Effector-CCR6	RBM38
0	0.536992	0.862	0.625	0	CD4 Effector-CCR6	GADD45B
0	0.533147	0.493	0.241	0	CD4 Effector-CCR6	SOD2
0	0.527974	0.332	0.119	0	CD4 Effector-CCR6	CREM
0	0.527229	0.653	0.372	0	CD4 Effector-CCR6	ITGB1
0	0.508763	0.285	0.083	0	CD4 Effector-CCR6	TNFRSF4
0	0.502406	0.48	0.215	0	CD4 Effector-CCR6	CD28
0	0.494787	0.766	0.513	0	CD4 Effector-CCR6	RNASET2
0	0.487846	0.353	0.142	0	CD4 Effector-CCR6	CRIP2
0	0.478348	0.261	0.063	0	CD4 Effector-CCR6	DUSP5
0	0.469472	0.351	0.137	0	CD4 Effector-CCR6	RILPL2
2.30138e-304	0.473301	0.63	0.371	4.99261e-300	CD4 Effector-CCR6	YPEL5
5.62687e-303	0.488215	0.539	0.293	1.22069e-298	CD4 Effector-CCR6	TIMP1
1.7724e-300	0.503042	0.607	0.355	3.84505e-296	CD4 Effector-CCR6	AQP3
1.33585e-296	0.491352	0.788	0.565	2.89799e-292	CD4 Effector-CCR6	CDKN1B
5.28045e-294	0.490938	0.507	0.271	1.14554e-289	CD4 Effector-CCR6	ARID5B
8.60633e-293	0.603152	0.739	0.508	1.86706e-288	CD4 Effector-CCR6	PPP1R15A
1.81932e-285	0.527858	0.498	0.268	3.94682e-281	CD4 Effector-CCR6	IER5
5.48682e-281	0.466706	0.749	0.512	1.19031e-276	CD4 Effector-CCR6	EML4
1.471e-271	0.514048	0.513	0.285	3.19118e-267	CD4 Effector-CCR6	TUBB4B
3.80469e-267	0.598143	0.909	0.743	8.2539e-263	CD4 Effector-CCR6	DUSP1
3.8797e-267	0.477589	0.285	0.121	8.41662e-263	CD4 Effector-CCR6	PASK
3.98741e-265	0.475526	0.88	0.688	8.65029e-261	CD4 Effector-CCR6	LEPROTL1
1.57052e-250	0.496508	0.623	0.388	3.40709e-246	CD4 Effector-CCR6	BTG2
9.21738e-221	0.471884	0.385	0.206	1.99962e-216	CD4 Effector-CCR6	USP10
5.77713e-214	0.702767	0.853	0.697	1.25329e-209	CD4 Effector-CCR6	FOS
1.64001e-141	0.546816	0.523	0.362	3.55783e-137	CD4 Effector-CCR6	RGCC
0	0.804218	0.85	0.476	0	CD4 Effector-CD40LG	S100A11
0	0.754437	0.784	0.459	0	CD4 Effector-CD40LG	PLP2
0	0.707166	0.608	0.281	0	CD4 Effector-CD40LG	TRADD
0	0.696509	0.994	0.787	0	CD4 Effector-CD40LG	LTB
0	0.685463	0.987	0.914	0	CD4 Effector-CD40LG	VIM
0	0.651318	0.639	0.354	0	CD4 Effector-CD40LG	AQP3
0	0.619957	0.386	0.141	0	CD4 Effector-CD40LG	CRIP2
0	0.586669	0.776	0.483	0	CD4 Effector-CD40LG	COTL1
0	0.572076	0.982	0.809	0	CD4 Effector-CD40LG	IL7R
0	0.565744	0.443	0.173	0	CD4 Effector-CD40LG	CD82
0	0.547841	0.688	0.371	0	CD4 Effector-CD40LG	ITGB1
0	0.540819	0.993	0.932	0	CD4 Effector-CD40LG	FXYD5
0	0.514773	0.895	0.655	0	CD4 Effector-CD40LG	ANXA1
0	0.506977	0.945	0.819	0	CD4 Effector-CD40LG	GSTK1
0	0.388497	0.26	0.088	0	CD4 Effector-CD40LG	TNFRSF4
0	0.334341	0.142	0.031	0	CD4 Effector-CD40LG	LINC02762
4.12002e-301	0.342198	0.216	0.07	8.93796e-297	CD4 Effector-CD40LG	WDR86-AS1
8.09737e-280	0.380233	0.977	0.892	1.75664e-275	CD4 Effector-CD40LG	HINT1
1.84232e-272	0.446861	0.595	0.349	3.99673e-268	CD4 Effector-CD40LG	TRAT1
5.31309e-269	0.501619	0.431	0.219	1.15262e-264	CD4 Effector-CD40LG	PTGER2
1.00961e-258	0.486355	0.365	0.175	2.19026e-254	CD4 Effector-CD40LG	LIMS1
8.50771e-257	0.401406	0.575	0.338	1.84566e-252	CD4 Effector-CD40LG	INPP4B
5.24149e-246	0.405512	0.553	0.315	1.13709e-241	CD4 Effector-CD40LG	GPR183
2.20906e-238	0.369532	0.403	0.201	4.79234e-234	CD4 Effector-CD40LG	CD40LG
1.34605e-232	0.434381	0.663	0.421	2.92012e-228	CD4 Effector-CD40LG	MAL
7.53984e-222	0.389847	0.737	0.538	1.63569e-217	CD4 Effector-CD40LG	ARHGAP15
9.26924e-221	0.428798	0.514	0.298	2.01087e-216	CD4 Effector-CD40LG	TIMP1
2.45102e-213	0.347063	0.968	0.811	5.31723e-209	CD4 Effector-CD40LG	S100A4
3.1676e-213	0.3703	0.293	0.133	6.87179e-209	CD4 Effector-CD40LG	TNFSF10
4.49679e-204	0.365309	0.237	0.1	9.75534e-200	CD4 Effector-CD40LG	FXYD7
1.48199e-197	0.390099	0.723	0.519	3.21503e-193	CD4 Effector-CD40LG	RNASET2
7.02551e-194	0.354521	0.359	0.188	1.52411e-189	CD4 Effector-CD40LG	CTSB
7.74177e-191	0.3966	0.918	0.787	1.6795e-186	CD4 Effector-CD40LG	TAGLN2
6.45626e-190	0.445904	0.486	0.293	1.40062e-185	CD4 Effector-CD40LG	GATA3
3.93715e-184	0.374159	0.556	0.355	8.54126e-180	CD4 Effector-CD40LG	TTC39C
1.1586e-180	0.320141	0.944	0.822	2.51347e-176	CD4 Effector-CD40LG	S100A10
5.63758e-157	0.333423	0.557	0.37	1.22302e-152	CD4 Effector-CD40LG	ICAM2
6.33058e-146	0.302376	0.422	0.254	1.37336e-141	CD4 Effector-CD40LG	MDFIC
1.72736e-142	0.308498	0.429	0.259	3.74733e-138	CD4 Effector-CD40LG	SH3BP5
5.26964e-139	0.355061	0.578	0.405	1.1432e-134	CD4 Effector-CD40LG	CORO1B
3.33864e-132	0.312716	0.769	0.613	7.24285e-128	CD4 Effector-CD40LG	GPX4
3.50837e-129	0.299722	0.727	0.546	7.61105e-125	CD4 Effector-CD40LG	LDHB
4.49779e-128	0.363658	0.304	0.17	9.7575e-124	CD4 Effector-CD40LG	CISH
1.68563e-120	0.513931	0.275	0.156	3.65681e-116	CD4 Effector-CD40LG	EGR1
3.84864e-115	0.411414	0.181	0.086	8.34924e-111	CD4 Effector-CD40LG	TNF
2.446e-113	0.317936	0.469	0.313	5.30635e-109	CD4 Effector-CD40LG	GLIPR1
4.12484e-98	0.312592	0.438	0.301	8.94842e-94	CD4 Effector-CD40LG	C1orf162
4.4201e-90	0.501513	0.368	0.251	9.58896e-86	CD4 Effector-CD40LG	RPS4Y1
2.3929e-66	0.313683	0.794	0.704	5.19116e-62	CD4 Effector-CD40LG	FOS
5.00927e-11	0.314278	0.119	0.092	1.08671e-06	CD4 Effector-CD40LG	TRBV20-1
0	1.40842	0.825	0.472	0	CD4 Effector-CXCR3	S100A11
0	1.34057	0.716	0.205	0	CD4 Effector-CXCR3	RPS4Y1
0	1.05707	0.962	0.808	0	CD4 Effector-CXCR3	IL7R
0	0.903488	0.846	0.556	0	CD4 Effector-CXCR3	AHNAK
0	0.876759	0.952	0.81	0	CD4 Effector-CXCR3	S100A4
0	0.87137	0.32	0.077	0	CD4 Effector-CXCR3	TNFRSF4
0	0.870948	0.974	0.785	0	CD4 Effector-CXCR3	LTB
0	0.864937	0.551	0.29	0	CD4 Effector-CXCR3	TIMP1
0	0.863576	0.935	0.931	0	CD4 Effector-CXCR3	RPS26
0	0.86059	0.91	0.824	0	CD4 Effector-CXCR3	S100A10
0	0.84255	0.329	0.085	0	CD4 Effector-CXCR3	LGALS3
0	0.812097	0.584	0.323	0	CD4 Effector-CXCR3	LGALS1
0	0.757287	0.98	0.957	0	CD4 Effector-CXCR3	CD52
0	0.754087	0.359	0.16	0	CD4 Effector-CXCR3	CISH
0	0.728896	0.477	0.246	0	CD4 Effector-CXCR3	ERN1
0	0.727757	0.657	0.469	0	CD4 Effector-CXCR3	PLP2
0	0.689348	0.985	0.943	0	CD4 Effector-CXCR3	IL32
0	0.684683	0.723	0.566	0	CD4 Effector-CXCR3	CRIP1
0	0.671333	0.29	0.09	0	CD4 Effector-CXCR3	CXCR3
0	0.663521	0.416	0.217	0	CD4 Effector-CXCR3	PTGER2
0	0.663115	0.498	0.288	0	CD4 Effector-CXCR3	TRADD
0	0.626981	0.94	0.919	0	CD4 Effector-CXCR3	VIM
0	0.593295	0.927	0.88	0	CD4 Effector-CXCR3	S100A6
0	0.57668	0.832	0.659	0	CD4 Effector-CXCR3	ANXA1
0	0.57185	0.538	0.306	0	CD4 Effector-CXCR3	ANXA2
0	0.552335	0.903	0.834	0	CD4 Effector-CXCR3	EMP3
0	0.54962	0.868	0.785	0	CD4 Effector-CXCR3	GIMAP7
0	0.517737	0.194	0.048	0	CD4 Effector-CXCR3	LINC00892
0	0.491557	0.965	0.952	0	CD4 Effector-CXCR3	RPL27A
0	0.489573	0.967	0.944	0	CD4 Effector-CXCR3	SH3BGRL3
1.44277e-301	0.66855	0.486	0.289	3.12994e-297	CD4 Effector-CXCR3	GATA3
1.29266e-295	0.83967	0.299	0.128	2.8043e-291	CD4 Effector-CXCR3	GZMK
5.1759e-281	0.599826	0.692	0.54	1.12286e-276	CD4 Effector-CXCR3	ARHGAP15
1.05408e-273	0.638727	0.533	0.347	2.28672e-269	CD4 Effector-CXCR3	TXN
1.06958e-268	0.530368	0.355	0.179	2.32035e-264	CD4 Effector-CXCR3	CD82
1.79072e-267	0.484817	0.894	0.871	3.88478e-263	CD4 Effector-CXCR3	RPS20
2.49049e-247	0.524507	0.744	0.635	5.40288e-243	CD4 Effector-CXCR3	CD2
2.61168e-231	0.490339	0.371	0.201	5.66579e-227	CD4 Effector-CXCR3	CD40LG
1.48736e-201	0.582817	0.32	0.175	3.22668e-197	CD4 Effector-CXCR3	PLEC
2.08964e-199	0.514333	0.661	0.544	4.53327e-195	CD4 Effector-CXCR3	SEC61B
2.72182e-197	0.537651	0.517	0.364	5.90472e-193	CD4 Effector-CXCR3	AQP3
6.07496e-189	0.580874	0.283	0.149	1.3179e-184	CD4 Effector-CXCR3	CRIP2
2.86871e-178	0.512716	0.36	0.217	6.22339e-174	CD4 Effector-CXCR3	TNFRSF25
2.65041e-161	0.487995	0.383	0.239	5.74981e-157	CD4 Effector-CXCR3	CD4
3.12403e-156	0.569923	0.385	0.25	6.77727e-152	CD4 Effector-CXCR3	BIRC3
1.87228e-151	0.589241	0.55	0.424	4.06173e-147	CD4 Effector-CXCR3	TRAC
7.95457e-141	0.521336	0.28	0.163	1.72566e-136	CD4 Effector-CXCR3	UBXN11
1.18228e-135	0.482434	0.53	0.411	2.56484e-131	CD4 Effector-CXCR3	PIM1
1.8332e-115	0.559711	0.712	0.639	3.97695e-111	CD4 Effector-CXCR3	MT-ND6
2.81095e-100	0.490392	0.553	0.469	6.09807e-96	CD4 Effector-CXCR3	RPS27L
0	2.91788	0.767	0.507	0	CD4 Effector-MALAT1	NEAT1
0	2.38515	0.798	0.544	0	CD4 Effector-MALAT1	DDX17
0	2.26541	1	1	0	CD4 Effector-MALAT1	MALAT1
0	2.10196	0.748	0.559	0	CD4 Effector-MALAT1	ATM
0	1.58988	0.823	0.797	0	CD4 Effector-MALAT1	MBNL1
5.91847e-269	1.99437	0.71	0.538	1.28395e-264	CD4 Effector-MALAT1	SMCHD1
4.59809e-250	1.9987	0.658	0.444	9.9751e-246	CD4 Effector-MALAT1	NKTR
3.53334e-229	1.79908	0.684	0.535	7.66523e-225	CD4 Effector-MALAT1	BCL11B
1.80951e-225	1.924	0.61	0.384	3.92555e-221	CD4 Effector-MALAT1	OGT
7.02225e-222	1.96915	0.491	0.227	1.52341e-217	CD4 Effector-MALAT1	SERINC5
4.88817e-215	2.03393	0.551	0.306	1.06044e-210	CD4 Effector-MALAT1	PDE3B
1.18747e-205	1.6594	0.321	0.097	2.57609e-201	CD4 Effector-MALAT1	FTX
2.22225e-201	1.54908	0.725	0.694	4.82095e-197	CD4 Effector-MALAT1	RIPOR2
2.03766e-183	1.54021	0.706	0.678	4.4205e-179	CD4 Effector-MALAT1	FUS
1.59384e-181	1.59424	0.676	0.604	3.45767e-177	CD4 Effector-MALAT1	SRSF11
2.96302e-179	1.54028	0.686	0.638	6.42797e-175	CD4 Effector-MALAT1	SF3B1
5.66062e-173	1.61727	0.663	0.568	1.22802e-168	CD4 Effector-MALAT1	RNF213
5.55605e-172	1.81608	0.542	0.34	1.20533e-167	CD4 Effector-MALAT1	MAML2
6.77723e-172	1.58282	0.666	0.602	1.47025e-167	CD4 Effector-MALAT1	N4BP2L2
1.007e-171	1.91057	0.509	0.291	2.18458e-167	CD4 Effector-MALAT1	IL6ST
1.2582e-170	1.62933	0.646	0.555	2.72953e-166	CD4 Effector-MALAT1	CELF2
3.35161e-170	1.78577	0.587	0.426	7.27099e-166	CD4 Effector-MALAT1	ANKRD44
1.03076e-163	1.72883	0.395	0.173	2.23614e-159	CD4 Effector-MALAT1	GOLGA8B
4.16734e-163	1.67274	0.61	0.476	9.04062e-159	CD4 Effector-MALAT1	CAMK4
1.91649e-155	1.62732	0.629	0.521	4.15763e-151	CD4 Effector-MALAT1	FOXP1
9.03856e-153	1.578	0.386	0.174	1.96083e-148	CD4 Effector-MALAT1	TMEM131L
1.77454e-152	1.83722	0.495	0.298	3.84968e-148	CD4 Effector-MALAT1	TUT4
6.35081e-144	1.55336	0.625	0.551	1.37775e-139	CD4 Effector-MALAT1	ITK
3.68053e-137	1.61595	0.554	0.413	7.98453e-133	CD4 Effector-MALAT1	DGKA
1.60191e-136	1.67196	0.431	0.234	3.47518e-132	CD4 Effector-MALAT1	STX16
4.19687e-136	1.63415	0.574	0.457	9.10469e-132	CD4 Effector-MALAT1	AAK1
4.65292e-126	1.60631	0.448	0.265	1.0094e-121	CD4 Effector-MALAT1	KMT2C
2.85658e-125	1.88327	0.373	0.182	6.19705e-121	CD4 Effector-MALAT1	SESN3
1.05411e-119	1.633	0.51	0.366	2.28678e-115	CD4 Effector-MALAT1	PDE7A
7.14081e-119	1.66796	0.46	0.293	1.54913e-114	CD4 Effector-MALAT1	DOCK10
9.205e-118	1.55593	0.524	0.386	1.99693e-113	CD4 Effector-MALAT1	LUC7L3
5.85007e-116	1.78858	0.482	0.326	1.26911e-111	CD4 Effector-MALAT1	BCL2
1.80902e-113	1.568	0.603	0.553	3.92448e-109	CD4 Effector-MALAT1	RESF1
2.65671e-111	1.59371	0.522	0.4	5.76347e-107	CD4 Effector-MALAT1	SORL1
3.03957e-111	1.66597	0.507	0.381	6.59404e-107	CD4 Effector-MALAT1	GLS
1.01874e-110	1.569	0.49	0.35	2.21006e-106	CD4 Effector-MALAT1	ASH1L
6.81145e-106	1.55648	0.414	0.249	1.47768e-101	CD4 Effector-MALAT1	MDM4
6.01493e-105	1.61603	0.511	0.392	1.30488e-100	CD4 Effector-MALAT1	TGFBR2
1.45683e-96	1.55506	0.464	0.329	3.16045e-92	CD4 Effector-MALAT1	UTRN
4.07593e-94	1.64231	0.59	0.566	8.84232e-90	CD4 Effector-MALAT1	LINC00861
7.9907e-94	1.78724	0.265	0.113	1.7335e-89	CD4 Effector-MALAT1	TTN
1.68509e-92	1.61834	0.485	0.368	3.65564e-88	CD4 Effector-MALAT1	MACF1
5.39329e-84	1.56479	0.543	0.477	1.17002e-79	CD4 Effector-MALAT1	SYNE2
6.35898e-72	1.538	0.413	0.3	1.37952e-67	CD4 Effector-MALAT1	PAG1
2.29598e-60	2.34539	0.332	0.216	4.98089e-56	CD4 Effector-MALAT1	XIST
0	1.13903	0.832	0.382	0	CD4 Naive	CCR7
0	0.834371	0.894	0.533	0	CD4 Naive	SELL
0	0.830568	0.856	0.48	0	CD4 Naive	LEF1
0	0.664836	0.602	0.346	0	CD4 Naive	ENSG00000268027
0	0.65208	0.917	0.675	0	CD4 Naive	TCF7
0	0.651433	0.898	0.668	0	CD4 Naive	NOSIP
0	0.65033	0.797	0.536	0	CD4 Naive	PRKCQ-AS1
0	0.642097	0.681	0.409	0	CD4 Naive	MAL
0	0.637148	0.529	0.295	0	CD4 Naive	MYC
0	0.629588	0.722	0.419	0	CD4 Naive	CD27
0	0.621745	0.294	0.091	0	CD4 Naive	LRRN3
0	0.616891	0.579	0.302	0	CD4 Naive	TRABD2A
0	0.595217	0.762	0.537	0	CD4 Naive	LINC00861
0	0.582711	0.781	0.548	0	CD4 Naive	RGS10
0	0.576765	1	0.983	0	CD4 Naive	RPS13
0	0.559223	0.347	0.12	0	CD4 Naive	TSHZ2
0	0.550507	0.966	0.848	0	CD4 Naive	SNHG29
0	0.540761	0.995	0.95	0	CD4 Naive	EEF1B2
0	0.538719	0.999	0.965	0	CD4 Naive	RPS5
0	0.522058	1	0.99	0	CD4 Naive	RPS3A
0	0.519687	0.917	0.776	0	CD4 Naive	GIMAP7
0	0.514544	0.512	0.265	0	CD4 Naive	IL6ST
0	0.513137	0.325	0.121	0	CD4 Naive	TMIGD2
0	0.499835	0.393	0.187	0	CD4 Naive	AIF1
0	0.495964	0.242	0.057	0	CD4 Naive	ANKRD55
0	0.494238	0.563	0.344	0	CD4 Naive	TRAT1
0	0.483979	0.425	0.202	0	CD4 Naive	ACTN1
0	0.477769	0.932	0.799	0	CD4 Naive	GAS5
0	0.475507	0.344	0.152	0	CD4 Naive	LINC01550
0	0.473238	0.472	0.274	0	CD4 Naive	LDLRAP1
0	0.471649	1	0.979	0	CD4 Naive	RPL5
0	0.453685	0.866	0.688	0	CD4 Naive	CD7
0	0.453546	0.338	0.156	0	CD4 Naive	SUSD3
0	0.449148	1	0.992	0	CD4 Naive	RPS12
0	0.439955	1	0.992	0	CD4 Naive	RPL32
0	0.436481	0.34	0.161	0	CD4 Naive	CHRM3-AS2
0	0.432309	1	0.985	0	CD4 Naive	RPL8
0	0.422963	0.206	0.058	0	CD4 Naive	NOG
0	0.422605	1	0.99	0	CD4 Naive	RPL30
0	0.419747	0.303	0.135	0	CD4 Naive	EPHX2
0	0.41869	1	0.991	0	CD4 Naive	RPL11
0	0.415799	0.99	0.936	0	CD4 Naive	RPL7
2.75985e-293	0.462953	0.492	0.288	5.98722e-289	CD4 Naive	C1orf162
4.40881e-272	0.412167	0.316	0.157	9.56446e-268	CD4 Naive	BEX3
9.45047e-259	0.43284	0.738	0.579	2.05018e-254	CD4 Naive	ST13
1.39966e-253	0.805561	0.404	0.241	3.03641e-249	CD4 Naive	RPS4Y1
7.43339e-231	0.403863	0.525	0.347	1.6126e-226	CD4 Naive	DENND2D
1.27255e-207	0.422939	0.558	0.393	2.76068e-203	CD4 Naive	PIM2
2.18401e-195	0.499911	0.302	0.165	4.73799e-191	CD4 Naive	CISH
4.13009e-186	0.436157	0.559	0.404	8.95982e-182	CD4 Naive	PIM1
0	1.14293	0.931	0.717	0	CD4 Naive-AP1	JUN
0	1.05328	0.91	0.683	0	CD4 Naive-AP1	FOS
0	0.874437	0.758	0.477	0	CD4 Naive-AP1	FOSB
0	0.866983	0.962	0.831	0	CD4 Naive-AP1	JUNB
0	0.844258	0.822	0.597	0	CD4 Naive-AP1	TUBA1A
0	0.809919	0.408	0.085	0	CD4 Naive-AP1	FHIT
0	0.789614	0.875	0.669	0	CD4 Naive-AP1	DNAJB1
0	0.741545	0.864	0.478	0	CD4 Naive-AP1	LEF1
0	0.718754	0.792	0.386	0	CD4 Naive-AP1	CCR7
0	0.695289	0.899	0.531	0	CD4 Naive-AP1	SELL
0	0.686339	0.91	0.738	0	CD4 Naive-AP1	DUSP1
0	0.637143	0.613	0.381	0	CD4 Naive-AP1	BTG2
0	0.633005	0.978	0.885	0	CD4 Naive-AP1	JUND
0	0.616153	0.449	0.178	0	CD4 Naive-AP1	AIF1
0	0.612843	0.737	0.539	0	CD4 Naive-AP1	CITED2
0	0.607168	0.792	0.611	0	CD4 Naive-AP1	CD69
0	0.603896	0.802	0.572	0	CD4 Naive-AP1	SNHG8
0	0.601955	0.648	0.395	0	CD4 Naive-AP1	CD55
0	0.599685	0.914	0.76	0	CD4 Naive-AP1	IER2
0	0.595819	0.671	0.456	0	CD4 Naive-AP1	SLC2A3
0	0.591858	1	0.983	0	CD4 Naive-AP1	RPS13
0	0.585156	0.707	0.404	0	CD4 Naive-AP1	MAL
0	0.581911	0.945	0.769	0	CD4 Naive-AP1	EIF3E
0	0.580463	0.927	0.672	0	CD4 Naive-AP1	TCF7
0	0.570506	0.55	0.258	0	CD4 Naive-AP1	IL6ST
0	0.566359	0.998	0.958	0	CD4 Naive-AP1	PABPC1
0	0.564625	1	0.965	0	CD4 Naive-AP1	RPS5
0	0.559636	0.823	0.57	0	CD4 Naive-AP1	PIK3IP1
0	0.559353	0.998	0.949	0	CD4 Naive-AP1	EEF1B2
0	0.556934	0.993	0.916	0	CD4 Naive-AP1	SARAF
0	0.552507	0.361	0.117	0	CD4 Naive-AP1	TSHZ2
0	0.545913	0.397	0.152	0	CD4 Naive-AP1	CHRM3-AS2
0	0.52646	0.896	0.667	0	CD4 Naive-AP1	NOSIP
0	0.516778	0.77	0.551	0	CD4 Naive-AP1	EIF2S3
0	0.49641	0.993	0.922	0	CD4 Naive-AP1	NPM1
0	0.493179	0.782	0.547	0	CD4 Naive-AP1	RGS10
0	0.490864	0.632	0.377	0	CD4 Naive-AP1	SATB1
0	0.487361	0.949	0.796	0	CD4 Naive-AP1	GAS5
0	0.483703	0.649	0.429	0	CD4 Naive-AP1	SNHG1
0	0.468486	1	0.99	0	CD4 Naive-AP1	RPL30
0	0.458124	0.867	0.683	0	CD4 Naive-AP1	LEPROTL1
0	0.45519	1	0.978	0	CD4 Naive-AP1	RPL5
0	0.454747	1	0.987	0	CD4 Naive-AP1	RPS4X
6.01049e-303	0.487484	0.479	0.28	1.30392e-298	CD4 Naive-AP1	MARCKSL1
9.65694e-301	0.707699	0.31	0.145	2.09498e-296	CD4 Naive-AP1	EGR1
4.5143e-287	0.480913	0.443	0.251	9.79333e-283	CD4 Naive-AP1	SERTAD1
1.22354e-264	0.45229	0.219	0.089	2.65434e-260	CD4 Naive-AP1	ID3
4.06496e-264	0.534534	0.693	0.507	8.81853e-260	CD4 Naive-AP1	PPP1R15A
8.72681e-258	0.578897	0.541	0.354	1.89319e-253	CD4 Naive-AP1	RGCC
7.45742e-208	0.509041	0.538	0.376	1.61781e-203	CD4 Naive-AP1	YPEL5
0	4.13583	0.998	0.225	0	CD8 CTL-GNLY	GNLY
0	2.9681	0.764	0.084	0	CD8 CTL-GNLY	TYROBP
0	2.76252	0.404	0.009	0	CD8 CTL-GNLY	TRBV13
0	2.31982	1	0.381	0	CD8 CTL-GNLY	CCL5
0	2.28446	0.937	0.171	0	CD8 CTL-GNLY	GZMB
0	2.16881	0.978	0.332	0	CD8 CTL-GNLY	CTSW
0	2.13949	0.971	0.208	0	CD8 CTL-GNLY	GZMH
0	2.11374	1	0.332	0	CD8 CTL-GNLY	NKG7
0	2.07418	0.966	0.295	0	CD8 CTL-GNLY	PRF1
0	1.9789	0.69	0.08	0	CD8 CTL-GNLY	TRGV10
0	1.92184	0.741	0.052	0	CD8 CTL-GNLY	KLRC3
0	1.85741	0.783	0.119	0	CD8 CTL-GNLY	FCGR3A
0	1.82039	0.856	0.229	0	CD8 CTL-GNLY	HOPX
0	1.78572	0.966	0.307	0	CD8 CTL-GNLY	GZMA
0	1.70448	0.887	0.179	0	CD8 CTL-GNLY	KLRD1
0	1.68231	0.372	0.038	0	CD8 CTL-GNLY	TRAV26-1
0	1.59146	0.548	0.017	0	CD8 CTL-GNLY	KLRC2
0	1.54717	0.443	0.059	0	CD8 CTL-GNLY	TRGV3
0	1.41364	0.675	0.114	0	CD8 CTL-GNLY	FCRL6
0	1.39891	0.466	0.063	0	CD8 CTL-GNLY	ZNF683
0	1.38917	0.455	0.028	0	CD8 CTL-GNLY	KIR2DL3
0	1.22501	0.486	0.06	0	CD8 CTL-GNLY	IKZF2
0	1.10924	0.457	0.049	0	CD8 CTL-GNLY	LILRB1
3.16321e-301	1.68734	0.993	0.329	6.86226e-297	CD8 CTL-GNLY	CST7
7.67584e-297	1.3315	0.69	0.15	1.6652e-292	CD8 CTL-GNLY	TBX21
5.77718e-275	1.75189	0.844	0.26	1.2533e-270	CD8 CTL-GNLY	CD8A
1.45091e-274	1.61526	0.966	0.378	3.14761e-270	CD8 CTL-GNLY	EFHD2
1.87951e-274	1.44327	0.741	0.184	4.0774e-270	CD8 CTL-GNLY	HLA-DRB1
3.13266e-271	1.64373	0.995	0.816	6.79598e-267	CD8 CTL-GNLY	IFITM2
9.52543e-270	1.53414	0.856	0.3	2.06645e-265	CD8 CTL-GNLY	CD63
4.09069e-269	1.11849	0.524	0.091	8.87434e-265	CD8 CTL-GNLY	CX3CR1
8.67726e-267	1.14632	0.524	0.093	1.88245e-262	CD8 CTL-GNLY	PRSS23
8.62871e-257	1.38733	0.736	0.211	1.87191e-252	CD8 CTL-GNLY	APOBEC3G
1.36152e-255	1.94688	0.906	0.346	2.95368e-251	CD8 CTL-GNLY	LGALS1
1.07115e-242	1.27639	0.731	0.191	2.32375e-238	CD8 CTL-GNLY	PLEK
8.25543e-240	1.25316	0.683	0.165	1.79093e-235	CD8 CTL-GNLY	ZEB2
1.47218e-196	1.43303	0.928	0.555	3.19376e-192	CD8 CTL-GNLY	IFITM3
8.54195e-196	1.17834	0.998	0.862	1.85309e-191	CD8 CTL-GNLY	CYBA
1.41415e-188	1.11224	0.558	0.142	3.06786e-184	CD8 CTL-GNLY	NCR3
5.57702e-177	1.16066	0.628	0.197	1.20988e-172	CD8 CTL-GNLY	TPST2
6.13629e-176	1.20609	0.853	0.365	1.33121e-171	CD8 CTL-GNLY	HLA-DPB1
4.87715e-170	1.12445	0.976	0.706	1.05805e-165	CD8 CTL-GNLY	CD99
1.17807e-169	1.17317	0.962	0.608	2.5557e-165	CD8 CTL-GNLY	CLIC1
1.3517e-160	1.20315	0.861	0.396	2.93238e-156	CD8 CTL-GNLY	ITGB1
1.62059e-158	1.11892	0.765	0.301	3.51571e-154	CD8 CTL-GNLY	C12orf75
1.62437e-140	1.11065	0.74	0.309	3.52391e-136	CD8 CTL-GNLY	HLA-DPA1
7.62514e-85	1.15884	0.199	0.04	1.6542e-80	CD8 CTL-GNLY	TRGV4
1.88727e-56	1.29351	0.185	0.047	4.09424e-52	CD8 CTL-GNLY	TRAV21
2.22326e-56	1.81731	0.14	0.03	4.82313e-52	CD8 CTL-GNLY	TRDV1
2.76473e-51	1.23139	0.147	0.034	5.99781e-47	CD8 CTL-GNLY	TRBV27
0	2.36	0.869	0.167	0	CD8 CTL-GZMH	GZMH
0	2.14787	0.992	0.29	0	CD8 CTL-GZMH	NKG7
0	1.96681	0.927	0.268	0	CD8 CTL-GZMH	GZMA
0	1.95341	0.997	0.342	0	CD8 CTL-GZMH	CCL5
0	1.71132	0.702	0.198	0	CD8 CTL-GZMH	GNLY
0	1.66415	0.701	0.144	0	CD8 CTL-GZMH	FGFBP2
0	1.63124	0.951	0.29	0	CD8 CTL-GZMH	CST7
0	1.58623	0.713	0.158	0	CD8 CTL-GZMH	PLEK
0	1.56414	0.656	0.237	0	CD8 CTL-GZMH	CD8A
0	1.53257	0.632	0.145	0	CD8 CTL-GZMH	GZMB
0	1.53141	0.635	0.156	0	CD8 CTL-GZMH	HLA-DRB1
0	1.51484	0.855	0.349	0	CD8 CTL-GZMH	EFHD2
0	1.51337	0.58	0.119	0	CD8 CTL-GZMH	CCL4
0	1.45601	0.822	0.263	0	CD8 CTL-GZMH	PRF1
0	1.38361	0.608	0.18	0	CD8 CTL-GZMH	HLA-DRB5
0	1.36159	0.775	0.34	0	CD8 CTL-GZMH	HLA-DPB1
0	1.34511	0.466	0.068	0	CD8 CTL-GZMH	CX3CR1
0	1.33408	0.503	0.195	0	CD8 CTL-GZMH	CMC1
0	1.33157	0.912	0.769	0	CD8 CTL-GZMH	CD74
0	1.31493	0.716	0.283	0	CD8 CTL-GZMH	HLA-DPA1
0	1.24022	0.531	0.16	0	CD8 CTL-GZMH	KLRD1
0	1.21476	0.591	0.138	0	CD8 CTL-GZMH	ZEB2
0	1.1985	0.683	0.277	0	CD8 CTL-GZMH	C12orf75
0	1.19417	0.499	0.091	0	CD8 CTL-GZMH	FCRL6
0	1.19014	0.652	0.33	0	CD8 CTL-GZMH	LGALS1
0	1.18949	0.703	0.343	0	CD8 CTL-GZMH	CTSC
0	1.14103	0.724	0.31	0	CD8 CTL-GZMH	CTSW
0	1.11123	0.574	0.233	0	CD8 CTL-GZMH	CD8B
0	1.10581	0.646	0.252	0	CD8 CTL-GZMH	KLRG1
0	1.10034	0.32	0.071	0	CD8 CTL-GZMH	HLA-DRA
0	1.08781	0.988	0.944	0	CD8 CTL-GZMH	SH3BGRL3
0	1.06635	0.961	0.817	0	CD8 CTL-GZMH	HCST
0	1.05736	0.872	0.592	0	CD8 CTL-GZMH	CLIC1
0	1.0462	0.837	0.555	0	CD8 CTL-GZMH	FLNA
0	1.02435	0.83	0.556	0	CD8 CTL-GZMH	GZMM
0	1.02098	0.968	0.855	0	CD8 CTL-GZMH	CYBA
0	1.01513	0.597	0.298	0	CD8 CTL-GZMH	SYNE1
0	1.01035	0.909	0.694	0	CD8 CTL-GZMH	CD99
0	1.00987	0.425	0.094	0	CD8 CTL-GZMH	ADGRG1
0	0.989615	0.366	0.1	0	CD8 CTL-GZMH	SPON2
0	0.981605	0.965	0.815	0	CD8 CTL-GZMH	S100A4
0	0.980571	0.903	0.715	0	CD8 CTL-GZMH	ITGB2
0	0.971859	0.772	0.513	0	CD8 CTL-GZMH	SLC9A3R1
0	0.971789	0.476	0.132	0	CD8 CTL-GZMH	TBX21
0	0.966376	0.341	0.076	0	CD8 CTL-GZMH	LAIR2
0	0.950854	0.55	0.212	0	CD8 CTL-GZMH	HOPX
0	0.942192	0.493	0.196	0	CD8 CTL-GZMH	APOBEC3G
0	0.937836	0.674	0.418	0	CD8 CTL-GZMH	CD81
0	0.91057	0.993	0.976	0	CD8 CTL-GZMH	PFN1
0	0.906964	0.581	0.281	0	CD8 CTL-GZMH	SAMD3
0	2.28915	0.737	0.134	0	CD8 CTL-GZMK	GZMK
0	1.34782	0.952	0.375	0	CD8 CTL-GZMK	CCL5
0	1.27624	0.797	0.297	0	CD8 CTL-GZMK	LYAR
0	1.23265	0.832	0.253	0	CD8 CTL-GZMK	CD8A
0	1.18117	0.812	0.245	0	CD8 CTL-GZMK	CD8B
0	0.715242	0.227	0.024	0	CD8 CTL-GZMK	FXYD2
1.26851e-306	0.61735	0.227	0.031	2.75191e-302	CD8 CTL-GZMK	IFNG-AS1
2.81738e-280	1.44475	0.845	0.432	6.11203e-276	CD8 CTL-GZMK	DUSP2
7.78103e-211	0.75492	0.353	0.093	1.68802e-206	CD8 CTL-GZMK	YBX3
7.69223e-194	0.710389	0.371	0.106	1.66875e-189	CD8 CTL-GZMK	CXCR3
3.34097e-182	0.784213	0.991	0.925	7.2479e-178	CD8 CTL-GZMK	ZFP36L2
2.374e-162	0.720423	0.708	0.331	5.15016e-158	CD8 CTL-GZMK	CTSW
4.60021e-143	0.950071	0.788	0.519	9.9797e-139	CD8 CTL-GZMK	PIK3R1
3.03e-131	0.614852	0.163	0.033	6.57328e-127	CD8 CTL-GZMK	KLRC1
8.44843e-126	0.46055	0.259	0.075	1.8328e-121	CD8 CTL-GZMK	KLRK1
2.63933e-120	0.75724	0.913	0.755	5.72576e-116	CD8 CTL-GZMK	CXCR4
6.66182e-113	0.551634	0.33	0.122	1.44521e-108	CD8 CTL-GZMK	NSG1
4.18593e-95	0.692679	0.748	0.513	9.08095e-91	CD8 CTL-GZMK	EZR
1.26247e-88	0.673764	0.921	0.776	2.73881e-84	CD8 CTL-GZMK	CD74
5.61481e-86	0.612768	0.736	0.506	1.21808e-81	CD8 CTL-GZMK	COTL1
5.24325e-80	0.628575	0.201	0.064	1.13747e-75	CD8 CTL-GZMK	ZNF683
1.5053e-79	0.567959	0.293	0.113	3.26559e-75	CD8 CTL-GZMK	LINC02446
5.19515e-77	0.504353	0.627	0.388	1.12704e-72	CD8 CTL-GZMK	PARP8
6.33853e-77	0.697325	0.426	0.212	1.37508e-72	CD8 CTL-GZMK	CMC1
6.85274e-77	0.51472	0.645	0.404	1.48663e-72	CD8 CTL-GZMK	IL10RA
5.54521e-75	0.4015	0.951	0.824	1.20298e-70	CD8 CTL-GZMK	HCST
5.43801e-71	0.448443	0.397	0.191	1.17972e-66	CD8 CTL-GZMK	MATK
4.33132e-68	0.518696	0.607	0.377	9.39637e-64	CD8 CTL-GZMK	RUNX3
1.66682e-66	0.438169	0.394	0.197	3.616e-62	CD8 CTL-GZMK	TPST2
2.79259e-65	0.474899	0.421	0.226	6.05825e-61	CD8 CTL-GZMK	CLDND1
2.32206e-63	0.492047	0.867	0.683	5.03747e-59	CD8 CTL-GZMK	SRGN
6.07111e-63	0.439265	0.325	0.155	1.31707e-58	CD8 CTL-GZMK	ANTKMT
2.4513e-62	0.517809	0.941	0.846	5.31786e-58	CD8 CTL-GZMK	JUNB
2.68856e-58	0.391335	0.781	0.571	5.83256e-54	CD8 CTL-GZMK	GZMM
3.57706e-57	0.420827	0.317	0.152	7.76007e-53	CD8 CTL-GZMK	IL2RB
2.74482e-56	0.419409	0.296	0.14	5.95461e-52	CD8 CTL-GZMK	GABARAPL1
7.44218e-55	0.42227	0.47	0.28	1.61451e-50	CD8 CTL-GZMK	CBLB
3.31283e-52	0.609678	0.421	0.249	7.18686e-48	CD8 CTL-GZMK	NR4A2
1.48332e-51	0.451312	0.422	0.244	3.21791e-47	CD8 CTL-GZMK	NELL2
1.1991e-50	0.41506	0.728	0.551	2.60132e-46	CD8 CTL-GZMK	FYN
2.57215e-48	0.55393	0.835	0.709	5.58002e-44	CD8 CTL-GZMK	CD7
8.37539e-48	0.408143	0.667	0.482	1.81696e-43	CD8 CTL-GZMK	ITGA4
4.25841e-44	0.4522	0.282	0.143	9.2382e-40	CD8 CTL-GZMK	NCR3
1.20198e-42	0.418079	0.148	0.057	2.60757e-38	CD8 CTL-GZMK	KLRC3
1.35549e-38	0.404862	0.583	0.427	2.9406e-34	CD8 CTL-GZMK	P2RY8
9.10749e-38	0.406594	0.63	0.457	1.97578e-33	CD8 CTL-GZMK	ID2
1.59197e-35	0.407126	0.183	0.084	3.45361e-31	CD8 CTL-GZMK	TRGV10
4.3152e-29	0.398295	0.829	0.737	9.3614e-25	CD8 CTL-GZMK	ZFP36
1.45168e-26	0.375002	0.76	0.647	3.14927e-22	CD8 CTL-GZMK	GADD45B
9.27171e-26	0.39938	0.263	0.159	2.0114e-21	CD8 CTL-GZMK	ZNF331
0	2.15992	0.919	0.168	0	CD8 CTL-IFNG	GZMH
0	2.14466	0.992	0.295	0	CD8 CTL-IFNG	NKG7
0	2.03071	0.99	0.347	0	CD8 CTL-IFNG	CCL5
0	1.75789	0.974	0.293	0	CD8 CTL-IFNG	CST7
0	1.7093	0.793	0.142	0	CD8 CTL-IFNG	FGFBP2
0	1.70186	0.775	0.129	0	CD8 CTL-IFNG	ZEB2
0	1.59569	0.702	0.237	0	CD8 CTL-IFNG	CD8A
0	1.56438	0.692	0.202	0	CD8 CTL-IFNG	GNLY
0	1.48274	0.373	0.043	0	CD8 CTL-IFNG	IFNG
0	1.47245	0.564	0.194	0	CD8 CTL-IFNG	CMC1
0	1.45053	0.708	0.143	0	CD8 CTL-IFNG	GZMB
0	1.43025	0.8	0.308	0	CD8 CTL-IFNG	CTSW
0	1.41483	0.636	0.181	0	CD8 CTL-IFNG	HLA-DRB5
0	1.39382	0.683	0.153	0	CD8 CTL-IFNG	KLRD1
0	1.3859	0.438	0.133	0	CD8 CTL-IFNG	RHOB
0	1.37116	0.828	0.415	0	CD8 CTL-IFNG	DUSP2
0	1.37105	0.879	0.351	0	CD8 CTL-IFNG	EFHD2
0	1.33716	0.605	0.121	0	CD8 CTL-IFNG	CCL4
0	1.32187	0.966	0.668	0	CD8 CTL-IFNG	SRGN
0	1.29027	0.842	0.265	0	CD8 CTL-IFNG	PRF1
0	1.27158	0.879	0.275	0	CD8 CTL-IFNG	GZMA
0	1.25182	0.792	0.354	0	CD8 CTL-IFNG	RUNX3
0	1.12589	0.735	0.285	0	CD8 CTL-IFNG	HLA-DPA1
0	1.11931	0.891	0.554	0	CD8 CTL-IFNG	GZMM
0	1.11877	0.455	0.076	0	CD8 CTL-IFNG	METRNL
0	1.11767	0.283	0.052	0	CD8 CTL-IFNG	ZNF683
0	1.10191	0.45	0.104	0	CD8 CTL-IFNG	FCGR3A
0	1.0823	0.545	0.104	0	CD8 CTL-IFNG	S1PR5
0	1.07629	0.775	0.508	0	CD8 CTL-IFNG	PIK3R1
0	1.07467	0.616	0.169	0	CD8 CTL-IFNG	PLEK
0	1.07174	0.917	0.653	0	CD8 CTL-IFNG	LITAF
0	1.06657	0.692	0.329	0	CD8 CTL-IFNG	LGALS1
0	1.06025	0.922	0.769	0	CD8 CTL-IFNG	CD74
0	1.04711	0.778	0.343	0	CD8 CTL-IFNG	HLA-DPB1
0	1.03461	0.426	0.081	0	CD8 CTL-IFNG	MAP3K8
0	1.02948	0.506	0.094	0	CD8 CTL-IFNG	FCRL6
0	1.02188	0.544	0.139	0	CD8 CTL-IFNG	TGFBR3
0	1.00591	0.932	0.714	0	CD8 CTL-IFNG	ITGB2
0	0.994604	0.571	0.164	0	CD8 CTL-IFNG	HLA-DRB1
0	0.993774	0.699	0.279	0	CD8 CTL-IFNG	C12orf75
0	0.985092	0.75	0.441	0	CD8 CTL-IFNG	ID2
0	0.970871	0.858	0.653	0	CD8 CTL-IFNG	KLF6
0	0.960173	0.634	0.232	0	CD8 CTL-IFNG	CD8B
0	0.959174	0.868	0.555	0	CD8 CTL-IFNG	FLNA
0	0.949475	0.48	0.092	0	CD8 CTL-IFNG	ADGRG1
0	0.929099	0.428	0.075	0	CD8 CTL-IFNG	PRSS23
0	0.921155	1	0.996	0	CD8 CTL-IFNG	HLA-B
0	0.920793	0.297	0.074	0	CD8 CTL-IFNG	HLA-DRA
0	0.902121	0.602	0.21	0	CD8 CTL-IFNG	HOPX
1.19516e-40	0.944775	0.118	0.064	2.59277e-36	CD8 CTL-IFNG	TRBV28
0	2.48171	1	0.323	0	CD8 CTL-NKG7	NKG7
0	2.3213	0.88	0.108	0	CD8 CTL-NKG7	FCGR3A
0	2.31013	0.652	0.078	0	CD8 CTL-NKG7	TYROBP
0	2.27995	0.992	0.32	0	CD8 CTL-NKG7	CST7
0	2.19244	0.857	0.162	0	CD8 CTL-NKG7	GZMB
0	2.09016	0.96	0.286	0	CD8 CTL-NKG7	PRF1
0	2.08298	1	0.372	0	CD8 CTL-NKG7	CCL5
0	2.07811	0.851	0.201	0	CD8 CTL-NKG7	CMC1
0	2.04814	0.372	0.007	0	CD8 CTL-NKG7	TRBV11-3
0	2.03384	0.924	0.198	0	CD8 CTL-NKG7	GZMH
0	1.92549	0.923	0.325	0	CD8 CTL-NKG7	CTSW
0	1.92369	0.556	0.062	0	CD8 CTL-NKG7	TRGV2
0	1.90075	0.909	0.169	0	CD8 CTL-NKG7	KLRD1
0	1.90057	0.234	0.026	0	CD8 CTL-NKG7	TRDV1
0	1.8638	0.955	0.37	0	CD8 CTL-NKG7	EFHD2
0	1.83545	0.972	0.297	0	CD8 CTL-NKG7	GZMA
0	1.83276	0.674	0.044	0	CD8 CTL-NKG7	KLRF1
0	1.80725	0.625	0.045	0	CD8 CTL-NKG7	KLRC3
0	1.73816	0.858	0.181	0	CD8 CTL-NKG7	PLEK
0	1.66687	0.668	0.082	0	CD8 CTL-NKG7	CX3CR1
0	1.64972	0.704	0.138	0	CD8 CTL-NKG7	CCL4
0	1.605	0.671	0.092	0	CD8 CTL-NKG7	TIGIT
0	1.53524	0.686	0.106	0	CD8 CTL-NKG7	FCRL6
0	1.50416	0.699	0.17	0	CD8 CTL-NKG7	FGFBP2
0	1.50279	0.634	0.071	0	CD8 CTL-NKG7	FGR
0	1.49601	0.995	0.86	0	CD8 CTL-NKG7	CYBA
0	1.48373	0.776	0.222	0	CD8 CTL-NKG7	HOPX
0	1.47794	0.815	0.294	0	CD8 CTL-NKG7	CD63
0	1.47689	0.728	0.177	0	CD8 CTL-NKG7	HLA-DRB1
0	1.45188	0.687	0.118	0	CD8 CTL-NKG7	S1PR5
0	1.44774	0.966	0.774	0	CD8 CTL-NKG7	CD74
0	1.43605	0.644	0.104	0	CD8 CTL-NKG7	ADGRG1
0	1.43591	0.461	0.051	0	CD8 CTL-NKG7	CCL4L2
0	1.43454	0.257	0.024	0	CD8 CTL-NKG7	TRGV8
0	1.42037	0.739	0.156	0	CD8 CTL-NKG7	ZEB2
0	1.40427	0.744	0.254	0	CD8 CTL-NKG7	CD8A
0	1.39393	0.682	0.143	0	CD8 CTL-NKG7	TBX21
0	1.38627	0.253	0.019	0	CD8 CTL-NKG7	TRAV38-1
0	1.38544	0.592	0.079	0	CD8 CTL-NKG7	AOAH
0	1.3357	0.909	0.522	0	CD8 CTL-NKG7	SLC9A3R1
0	1.3302	0.866	0.358	0	CD8 CTL-NKG7	HLA-DPB1
0	1.31275	0.415	0.032	0	CD8 CTL-NKG7	KIR3DL2
0	1.30693	0.934	0.561	0	CD8 CTL-NKG7	ABHD17A
0	1.30659	0.986	0.823	0	CD8 CTL-NKG7	HCST
0	1.30268	0.742	0.244	0	CD8 CTL-NKG7	APMAP
0	1.30222	0.732	0.268	0	CD8 CTL-NKG7	KLRG1
0	1.29327	0.982	0.814	0	CD8 CTL-NKG7	IFITM2
0	1.2928	0.542	0.077	0	CD8 CTL-NKG7	TTC38
0	1.28568	0.501	0.089	0	CD8 CTL-NKG7	CLIC3
0	1.26187	0.941	0.566	0	CD8 CTL-NKG7	GZMM
0	2.45302	0.758	0.078	0	CD8 Naive	LINC02446
0	1.97352	0.957	0.214	0	CD8 Naive	CD8B
0	1.03143	0.642	0.188	0	CD8 Naive	AIF1
0	1.01716	0.841	0.231	0	CD8 Naive	CD8A
0	0.959895	0.665	0.222	0	CD8 Naive	NELL2
0	0.922833	0.846	0.415	0	CD8 Naive	CCR7
0	0.894429	0.626	0.207	0	CD8 Naive	ACTN1
0	0.816321	0.907	0.506	0	CD8 Naive	LEF1
0	0.814954	0.437	0.097	0	CD8 Naive	LRRN3
0	0.785747	0.725	0.358	0	CD8 Naive	NUCB2
0	0.76442	0.452	0.121	0	CD8 Naive	CARS1
0	0.750885	0.345	0.041	0	CD8 Naive	NT5E
0	0.729445	0.202	0.033	0	CD8 Naive	S100B
0	0.68678	0.865	0.56	0	CD8 Naive	RGS10
0	0.667233	0.509	0.21	0	CD8 Naive	ARMH1
0	0.662772	0.785	0.438	0	CD8 Naive	CD27
0	0.613242	0.911	0.559	0	CD8 Naive	SELL
0	0.593548	0.244	0.017	0	CD8 Naive	CD248
0	0.552895	0.999	0.968	0	CD8 Naive	RPS5
0	0.539465	0.355	0.101	0	CD8 Naive	PECAM1
0	0.507318	0.249	0.038	0	CD8 Naive	CLEC11A
0	0.495862	0.996	0.953	0	CD8 Naive	EEF1B2
0	0.473794	1	0.985	0	CD8 Naive	RPS13
0	0.447814	1	0.992	0	CD8 Naive	RPS12
0	0.408094	0.221	0.045	0	CD8 Naive	CRTAM
0	0.40358	1	0.993	0	CD8 Naive	RPL32
0	0.401895	0.151	0.025	0	CD8 Naive	FCER1G
5.25296e-294	0.42712	0.287	0.087	1.13958e-289	CD8 Naive	YBX3
8.22237e-274	0.590107	0.911	0.699	1.78376e-269	CD8 Naive	CD7
9.37099e-272	0.564739	0.57	0.283	2.03294e-267	CD8 Naive	LDLRAP1
1.18234e-244	0.514495	0.605	0.322	2.56496e-240	CD8 Naive	TRABD2A
7.58873e-242	0.386404	0.284	0.098	1.6463e-237	CD8 Naive	RUNX2
9.99244e-236	0.543763	0.918	0.684	2.16776e-231	CD8 Naive	NOSIP
7.17078e-233	0.523879	0.695	0.412	1.55563e-228	CD8 Naive	OXNAD1
1.99352e-232	0.495323	0.931	0.693	4.32474e-228	CD8 Naive	TCF7
2.01973e-231	0.446683	0.973	0.857	4.38159e-227	CD8 Naive	SNHG29
4.0674e-222	0.387556	0.99	0.927	8.82383e-218	CD8 Naive	NPM1
4.83795e-213	0.472794	0.532	0.275	1.04954e-208	CD8 Naive	THEMIS
5.65237e-211	0.447658	0.555	0.297	1.22623e-206	CD8 Naive	PDE3B
6.40154e-200	0.426356	0.386	0.173	1.38875e-195	CD8 Naive	NAA16
1.05209e-192	0.495839	0.777	0.547	2.2824e-188	CD8 Naive	NDFIP1
7.33818e-185	0.402628	0.341	0.147	1.59194e-180	CD8 Naive	ANTKMT
3.01106e-171	0.442137	0.841	0.635	6.5322e-167	CD8 Naive	GYPC
6.08633e-167	0.456752	0.74	0.515	1.32037e-162	CD8 Naive	SELENOH
2.665e-166	0.41748	0.602	0.362	5.78144e-162	CD8 Naive	ABLIM1
5.93157e-166	0.425522	0.804	0.556	1.28679e-161	CD8 Naive	PRKCQ-AS1
5.87888e-162	0.456924	0.507	0.286	1.27536e-157	CD8 Naive	PCED1B
6.41198e-156	0.416426	0.617	0.381	1.39102e-151	CD8 Naive	TGFBR2
1.32038e-149	0.440853	0.533	0.313	2.86443e-145	CD8 Naive	MYC
1.90671e-128	0.420013	0.673	0.466	4.13643e-124	CD8 Naive	PRDX6
0	1.79357	0.96	0.219	0	CD8 Naive-AP1	CD8B
0	1.73801	0.681	0.087	0	CD8 Naive-AP1	LINC02446
0	1.19354	0.979	0.841	0	CD8 Naive-AP1	JUNB
0	1.09777	0.71	0.187	0	CD8 Naive-AP1	AIF1
0	1.06117	0.539	0.075	0	CD8 Naive-AP1	YBX3
0	1.03461	0.946	0.734	0	CD8 Naive-AP1	JUN
0	0.975205	0.9	0.612	0	CD8 Naive-AP1	TUBA1A
0	0.965734	0.702	0.223	0	CD8 Naive-AP1	NELL2
0	0.855288	0.81	0.498	0	CD8 Naive-AP1	FOSB
0	0.840705	0.87	0.233	0	CD8 Naive-AP1	CD8A
0	0.839552	0.935	0.684	0	CD8 Naive-AP1	DNAJB1
0	0.817026	0.204	0.034	0	CD8 Naive-AP1	S100B
0	0.791911	0.642	0.209	0	CD8 Naive-AP1	ACTN1
0	0.733672	0.891	0.587	0	CD8 Naive-AP1	SNHG8
0	0.724972	0.798	0.408	0	CD8 Naive-AP1	CD55
0	0.717318	0.994	0.894	0	CD8 Naive-AP1	TSC22D3
0	0.683461	0.761	0.404	0	CD8 Naive-AP1	SNHG5
0	0.681221	0.915	0.508	0	CD8 Naive-AP1	LEF1
0	0.676805	0.782	0.409	0	CD8 Naive-AP1	OXNAD1
0	0.655532	0.264	0.02	0	CD8 Naive-AP1	FCER1G
0	0.644671	0.853	0.418	0	CD8 Naive-AP1	CCR7
0	0.623417	0.722	0.36	0	CD8 Naive-AP1	NUCB2
0	0.608501	0.435	0.124	0	CD8 Naive-AP1	CARS1
0	0.581761	1	0.991	0	CD8 Naive-AP1	RPS3A
0	0.563496	0.98	0.808	0	CD8 Naive-AP1	GAS5
0	0.532515	0.289	0.037	0	CD8 Naive-AP1	CLEC11A
0	0.5284	0.998	0.953	0	CD8 Naive-AP1	EEF1B2
0	0.517342	0.999	0.968	0	CD8 Naive-AP1	RPS5
2.29331e-304	0.689769	0.752	0.421	4.9751e-300	CD8 Naive-AP1	TOB1
3.82722e-303	0.622971	0.896	0.588	8.30277e-299	CD8 Naive-AP1	PIK3IP1
1.49124e-298	0.66178	0.984	0.893	3.2351e-294	CD8 Naive-AP1	JUND
2.63743e-279	0.866691	0.934	0.701	5.72163e-275	CD8 Naive-AP1	FOS
1.99812e-276	0.750565	0.935	0.751	4.33473e-272	CD8 Naive-AP1	DUSP1
5.95321e-264	0.557096	0.688	0.359	1.29149e-259	CD8 Naive-AP1	ABLIM1
5.4952e-255	0.548872	0.938	0.695	1.19213e-250	CD8 Naive-AP1	LEPROTL1
7.25312e-252	0.531593	0.868	0.562	1.57349e-247	CD8 Naive-AP1	RGS10
8.04016e-230	0.506796	0.694	0.379	1.74423e-225	CD8 Naive-AP1	TGFBR2
1.0686e-224	0.672187	0.788	0.518	2.31823e-220	CD8 Naive-AP1	PPP1R15A
5.90574e-224	0.614241	0.506	0.239	1.28119e-219	CD8 Naive-AP1	NR4A2
9.11297e-216	0.51263	0.542	0.262	1.97697e-211	CD8 Naive-AP1	SERTAD1
1.49147e-214	0.662677	0.658	0.383	3.23559e-210	CD8 Naive-AP1	YPEL5
1.05743e-210	0.558897	0.888	0.636	2.294e-206	CD8 Naive-AP1	GADD45B
2.12119e-207	0.726247	0.8	0.553	4.60172e-203	CD8 Naive-AP1	CITED2
9.99889e-180	0.502164	0.815	0.561	2.16916e-175	CD8 Naive-AP1	MGAT4A
2.35606e-176	0.572221	0.726	0.471	5.11123e-172	CD8 Naive-AP1	SLC2A3
2.41294e-170	0.846482	0.98	0.929	5.23464e-166	CD8 Naive-AP1	RPS26
3.23907e-162	0.527004	0.851	0.646	7.02683e-158	CD8 Naive-AP1	H4C3
1.18317e-157	0.630785	0.612	0.366	2.56677e-153	CD8 Naive-AP1	RGCC
6.70307e-156	0.583498	0.909	0.73	1.45416e-151	CD8 Naive-AP1	ZFP36
7.23853e-155	0.535354	0.651	0.399	1.57033e-150	CD8 Naive-AP1	BTG2
0	2.82755	0.963	0.237	0	CD8-CTL-KLRB1	KLRB1
0	2.2656	0.906	0.123	0	CD8-CTL-KLRB1	GZMK
0	1.83483	0.641	0.034	0	CD8-CTL-KLRB1	CEBPD
0	1.82141	0.75	0.128	0	CD8-CTL-KLRB1	NCR3
0	1.80447	0.545	0.027	0	CD8-CTL-KLRB1	TRAV1-2
0	1.72788	0.875	0.428	0	CD8-CTL-KLRB1	DUSP2
0	1.19384	0.451	0.009	0	CD8-CTL-KLRB1	SLC4A10
0	1.16702	0.174	0.008	0	CD8-CTL-KLRB1	TRBV6-4
0	1.15244	0.757	0.265	0	CD8-CTL-KLRB1	KLRG1
0	1.14693	0.957	0.71	0	CD8-CTL-KLRB1	ARL4C
0	1.13881	0.917	0.295	0	CD8-CTL-KLRB1	GZMA
0	1.11133	0.671	0.243	0	CD8-CTL-KLRB1	GPR65
0	1.05974	0.433	0.036	0	CD8-CTL-KLRB1	ZBTB16
0	1.02817	0.562	0.152	0	CD8-CTL-KLRB1	PHACTR2
0	1.00279	0.851	0.285	0	CD8-CTL-KLRB1	PRF1
0	0.986295	0.552	0.16	0	CD8-CTL-KLRB1	IFNGR1
0	0.972454	0.735	0.295	0	CD8-CTL-KLRB1	LYAR
0	0.962213	0.668	0.26	0	CD8-CTL-KLRB1	ERN1
0	0.955715	0.389	0.022	0	CD8-CTL-KLRB1	LTK
0	0.901269	0.739	0.339	0	CD8-CTL-KLRB1	ALOX5AP
0	0.869699	0.776	0.325	0	CD8-CTL-KLRB1	CTSW
0	0.858312	0.296	0.01	0	CD8-CTL-KLRB1	CXCR6
0	0.79798	0.343	0.06	0	CD8-CTL-KLRB1	CCR6
0	0.786564	0.454	0.13	0	CD8-CTL-KLRB1	LINC01871
0	0.78651	0.337	0.082	0	CD8-CTL-KLRB1	LST1
0	0.756752	0.312	0.031	0	CD8-CTL-KLRB1	IL18RAP
0	0.755037	0.92	0.318	0	CD8-CTL-KLRB1	CST7
0	0.727869	0.415	0.11	0	CD8-CTL-KLRB1	SYTL2
0	0.697037	0.24	0.017	0	CD8-CTL-KLRB1	SCART1
1.71209e-302	0.811259	0.414	0.118	3.71421e-298	CD8-CTL-KLRB1	FOSL2
4.35386e-292	1.15392	0.932	0.753	9.44526e-288	CD8-CTL-KLRB1	CXCR4
6.21525e-289	0.792625	0.999	0.82	1.34834e-284	CD8-CTL-KLRB1	S100A4
1.06231e-276	0.746066	0.534	0.185	2.30458e-272	CD8-CTL-KLRB1	MATK
4.74241e-266	0.81227	0.535	0.196	1.02882e-261	CD8-CTL-KLRB1	MYBL1
1.95327e-265	0.932167	0.985	0.925	4.23742e-261	CD8-CTL-KLRB1	ZFP36L2
2.32059e-265	0.891424	0.94	0.679	5.0343e-261	CD8-CTL-KLRB1	SRGN
1.75662e-260	0.805322	0.323	0.079	3.81082e-256	CD8-CTL-KLRB1	TRGV9
2.15838e-258	0.819654	0.985	0.82	4.6824e-254	CD8-CTL-KLRB1	IL7R
9.50103e-258	0.815892	0.56	0.217	2.06115e-253	CD8-CTL-KLRB1	PRDM1
2.65955e-244	0.686849	0.402	0.131	5.76963e-240	CD8-CTL-KLRB1	JAML
6.2957e-228	0.68192	0.984	0.882	1.36579e-223	CD8-CTL-KLRB1	S100A6
2.52893e-204	0.735943	0.611	0.298	5.48627e-200	CD8-CTL-KLRB1	FKBP11
3.2888e-194	1.12405	0.244	0.061	7.13471e-190	CD8-CTL-KLRB1	TRDV2
8.20087e-189	0.704755	0.701	0.395	1.7791e-184	CD8-CTL-KLRB1	RORA
3.37787e-187	0.775731	0.856	0.639	7.32796e-183	CD8-CTL-KLRB1	SPOCK2
1.04962e-182	0.714081	0.533	0.251	2.27704e-178	CD8-CTL-KLRB1	PRNP
9.51925e-178	0.828955	0.74	0.452	2.06511e-173	CD8-CTL-KLRB1	ID2
6.10084e-173	0.697693	0.436	0.179	1.32352e-168	CD8-CTL-KLRB1	PDE4D
5.67549e-123	0.748053	0.625	0.374	1.23124e-118	CD8-CTL-KLRB1	AQP3
3.52523e-92	0.683928	0.626	0.425	7.64763e-88	CD8-CTL-KLRB1	DDIT4
0	3.20861	0.959	0.037	0	NKT-FGFBP2	TRDV2
0	2.83228	0.925	0.059	0	NKT-FGFBP2	TRGV9
0	2.58571	0.395	0.032	0	NKT-FGFBP2	S100B
0	2.36444	0.852	0.161	0	NKT-FGFBP2	FGFBP2
0	2.20139	0.996	0.314	0	NKT-FGFBP2	CST7
0	2.16775	0.828	0.158	0	NKT-FGFBP2	GZMB
0	2.06193	1	0.317	0	NKT-FGFBP2	NKG7
0	2.05438	0.888	0.212	0	NKT-FGFBP2	GNLY
0	2.01292	0.603	0.075	0	NKT-FGFBP2	TYROBP
0	1.77561	0.868	0.164	0	NKT-FGFBP2	KLRD1
0	1.7444	0.893	0.282	0	NKT-FGFBP2	PRF1
0	1.69747	0.884	0.238	0	NKT-FGFBP2	KLRB1
0	1.66717	0.575	0.049	0	NKT-FGFBP2	TRDC
0	1.66583	1	0.367	0	NKT-FGFBP2	CCL5
0	1.57949	0.618	0.083	0	NKT-FGFBP2	METRNL
0	1.57834	0.983	0.677	0	NKT-FGFBP2	SRGN
0	1.54155	0.633	0.136	0	NKT-FGFBP2	CCL4
0	1.53438	0.858	0.195	0	NKT-FGFBP2	GZMH
0	1.51698	0.864	0.428	0	NKT-FGFBP2	DUSP2
0	1.46286	0.92	0.639	0	NKT-FGFBP2	CD247
0	1.4279	0.896	0.368	0	NKT-FGFBP2	EFHD2
0	1.38794	0.666	0.154	0	NKT-FGFBP2	ZEB2
0	1.34508	0.87	0.322	0	NKT-FGFBP2	CTSW
0	1.33229	0.545	0.103	0	NKT-FGFBP2	ADGRG1
0	1.31997	0.536	0.105	0	NKT-FGFBP2	SPON2
0	1.31277	0.591	0.111	0	NKT-FGFBP2	FCGR3A
0	1.27809	0.452	0.142	0	NKT-FGFBP2	RHOB
0	1.25658	0.368	0.057	0	NKT-FGFBP2	ZNF683
0	1.23643	0.792	0.368	0	NKT-FGFBP2	RUNX3
0	1.21897	0.683	0.341	0	NKT-FGFBP2	ALOX5AP
0	1.1969	0.794	0.45	0	NKT-FGFBP2	ID2
0	1.18599	0.966	0.751	0	NKT-FGFBP2	CXCR4
0	1.14331	0.721	0.265	0	NKT-FGFBP2	KLRG1
0	1.1404	0.879	0.295	0	NKT-FGFBP2	GZMA
0	1.12673	0.914	0.661	0	NKT-FGFBP2	LITAF
0	1.11458	0.452	0.086	0	NKT-FGFBP2	PRSS23
0	1.11238	0.641	0.195	0	NKT-FGFBP2	HLA-DRB5
0	1.10673	0.438	0.132	0	NKT-FGFBP2	CREM
0	1.09655	0.458	0.091	0	NKT-FGFBP2	MAP3K8
0	1.0833	0.541	0.152	0	NKT-FGFBP2	TGFBR3
0	1.07495	0.522	0.119	0	NKT-FGFBP2	S1PR5
0	1.05995	0.396	0.048	0	NKT-FGFBP2	TRGC1
0	1.05934	0.54	0.143	0	NKT-FGFBP2	TBX21
0	1.05119	0.928	0.71	0	NKT-FGFBP2	ARL4C
0	1.0493	0.466	0.157	0	NKT-FGFBP2	BHLHE40
0	1.02359	0.868	0.566	0	NKT-FGFBP2	GZMM
0	0.981216	0.455	0.134	0	NKT-FGFBP2	GABARAPL1
9.54254e-305	1.0273	0.571	0.237	2.07016e-300	NKT-FGFBP2	SH2D2A
1.64787e-300	1.01394	0.536	0.212	3.57488e-296	NKT-FGFBP2	SYTL3
1.19399e-258	0.999835	0.254	0.057	2.59023e-254	NKT-FGFBP2	IFNG
0	3.84285	0.981	0.043	0	NKT-GLNY	TRDV2
0	3.67777	0.977	0.064	0	NKT-GLNY	TRGV9
0	3.06216	0.976	0.214	0	NKT-GLNY	GNLY
0	2.81532	0.736	0.049	0	NKT-GLNY	TRDC
0	2.64675	0.942	0.163	0	NKT-GLNY	FGFBP2
0	2.55051	0.919	0.16	0	NKT-GLNY	GZMB
0	2.43529	0.672	0.041	0	NKT-GLNY	MYOM2
0	2.42482	0.697	0.076	0	NKT-GLNY	TYROBP
0	2.41572	1	0.322	0	NKT-GLNY	NKG7
0	2.34399	0.963	0.285	0	NKT-GLNY	PRF1
0	2.26187	0.922	0.167	0	NKT-GLNY	KLRD1
0	2.25591	0.824	0.108	0	NKT-GLNY	FCGR3A
0	2.21428	0.992	0.319	0	NKT-GLNY	CST7
0	2.16985	0.709	0.104	0	NKT-GLNY	SPON2
0	1.98948	0.999	0.371	0	NKT-GLNY	CCL5
0	1.95078	0.498	0.024	0	NKT-GLNY	KLRC1
0	1.94913	0.966	0.297	0	NKT-GLNY	GZMA
0	1.94162	0.919	0.324	0	NKT-GLNY	CTSW
0	1.91859	0.942	0.197	0	NKT-GLNY	GZMH
0	1.89857	0.946	0.37	0	NKT-GLNY	EFHD2
0	1.87744	0.825	0.22	0	NKT-GLNY	HOPX
0	1.71402	0.703	0.137	0	NKT-GLNY	CCL4
0	1.67612	0.257	0.028	0	NKT-GLNY	PTGDS
0	1.67288	0.943	0.641	0	NKT-GLNY	CD247
0	1.59048	0.616	0.104	0	NKT-GLNY	ADGRG1
0	1.5478	0.721	0.196	0	NKT-GLNY	HLA-DRB5
0	1.54471	0.76	0.183	0	NKT-GLNY	PLEK
0	1.53697	0.508	0.048	0	NKT-GLNY	TRGC1
0	1.46381	0.775	0.267	0	NKT-GLNY	KLRG1
0	1.45093	0.566	0.086	0	NKT-GLNY	PRSS23
0	1.42432	0.55	0.084	0	NKT-GLNY	CX3CR1
0	1.40909	0.403	0.058	0	NKT-GLNY	ZNF683
0	1.40821	0.822	0.444	0	NKT-GLNY	TRBC1
0	1.36235	0.983	0.823	0	NKT-GLNY	HCST
0	1.356	0.749	0.246	0	NKT-GLNY	KLRB1
0	1.30973	0.635	0.158	0	NKT-GLNY	ZEB2
0	1.23984	0.99	0.86	0	NKT-GLNY	CYBA
0	1.23201	0.97	0.814	0	NKT-GLNY	IFITM2
0	1.22909	0.629	0.184	0	NKT-GLNY	MATK
0	1.22751	0.573	0.145	0	NKT-GLNY	TBX21
0	1.21971	0.541	0.121	0	NKT-GLNY	S1PR5
0	1.20793	0.514	0.137	0	NKT-GLNY	NCR3
0	1.20647	0.657	0.246	0	NKT-GLNY	APMAP
0	1.20571	0.776	0.36	0	NKT-GLNY	HLA-DPB1
0	1.19541	0.888	0.567	0	NKT-GLNY	GZMM
0	1.17151	0.91	0.604	0	NKT-GLNY	CLIC1
0	1.13634	0.698	0.295	0	NKT-GLNY	C12orf75
1.17952e-303	1.13864	0.73	0.359	2.55885e-299	NKT-GLNY	CTSC
4.863e-235	1.12475	0.719	0.343	1.05498e-230	NKT-GLNY	LGALS1
4.82484e-207	1.20312	0.626	0.344	1.0467e-202	NKT-GLNY	ALOX5AP
0	1.80574	0.515	0.007	0	Treg-FOXP3	FOXP3
0	1.34149	0.374	0.024	0	Treg-FOXP3	RTKN2
0	1.21805	0.454	0.093	0	Treg-FOXP3	STAM
0	1.17279	0.384	0.052	0	Treg-FOXP3	CTLA4
0	1.17266	0.464	0.098	0	Treg-FOXP3	TIGIT
0	1.13931	0.408	0.057	0	Treg-FOXP3	IKZF2
0	1.10338	0.358	0.04	0	Treg-FOXP3	IL2RA
0	0.545664	0.134	0.008	0	Treg-FOXP3	DUSP4
2.56732e-293	0.649262	0.195	0.026	5.56954e-289	Treg-FOXP3	ENSG00000273445
7.61741e-286	0.571841	0.158	0.017	1.65252e-281	Treg-FOXP3	F5
1.87034e-208	0.561581	0.176	0.029	4.05751e-204	Treg-FOXP3	CCR4
5.85859e-192	0.653856	0.246	0.056	1.27096e-187	Treg-FOXP3	NCF4
7.50806e-180	0.665109	0.254	0.061	1.6288e-175	Treg-FOXP3	FCRL3
2.18107e-156	0.804892	0.352	0.126	4.73161e-152	Treg-FOXP3	SHMT2
4.04769e-141	0.869327	0.323	0.112	8.78105e-137	Treg-FOXP3	TTN
4.19864e-139	0.894844	0.517	0.259	9.10854e-135	Treg-FOXP3	BIRC3
1.64601e-135	0.838836	0.985	0.947	3.57085e-131	Treg-FOXP3	IL32
5.85508e-133	0.823566	0.662	0.403	1.2702e-128	Treg-FOXP3	IL10RA
4.66578e-129	0.70163	0.273	0.087	1.01219e-124	Treg-FOXP3	HLA-DQB1
5.95963e-129	0.805218	0.263	0.082	1.29288e-124	Treg-FOXP3	RGS1
2.50695e-122	0.666142	0.311	0.115	5.43857e-118	Treg-FOXP3	RNF214
1.06347e-119	0.813947	0.536	0.289	2.30708e-115	Treg-FOXP3	ARID5B
2.03529e-118	0.929061	0.298	0.108	4.41536e-114	Treg-FOXP3	LGALS3
1.8665e-115	0.712243	0.288	0.102	4.04917e-111	Treg-FOXP3	ID3
6.51452e-104	0.801935	0.656	0.467	1.41326e-99	Treg-FOXP3	USP15
7.39583e-92	0.885976	0.39	0.185	1.60445e-87	Treg-FOXP3	HLA-DRB1
6.37757e-91	0.685632	0.912	0.832	1.38355e-86	Treg-FOXP3	S100A10
5.14424e-81	0.632152	0.624	0.396	1.11599e-76	Treg-FOXP3	ITGB1
3.16379e-79	0.602466	0.237	0.093	6.86353e-75	Treg-FOXP3	TBC1D4
6.29524e-77	0.587833	0.76	0.616	1.36569e-72	Treg-FOXP3	FCMR
1.4296e-76	0.573399	0.315	0.148	3.10137e-72	Treg-FOXP3	PELI1
1.55382e-75	0.714883	0.225	0.085	3.37087e-71	Treg-FOXP3	HLA-DRA
3.81869e-72	0.764232	0.467	0.283	8.28426e-68	Treg-FOXP3	GBP5
1.4064e-70	0.619898	0.711	0.589	3.05103e-66	Treg-FOXP3	ISG20
1.1646e-68	0.656919	0.324	0.16	2.52649e-64	Treg-FOXP3	CRIP2
2.14796e-67	0.579508	0.414	0.233	4.65979e-63	Treg-FOXP3	TNFRSF1B
1.41592e-66	0.599827	0.626	0.454	3.07169e-62	Treg-FOXP3	CD27
3.46726e-66	0.590547	0.752	0.575	7.52188e-62	Treg-FOXP3	SELL
1.40165e-60	0.531659	0.36	0.198	3.04073e-56	Treg-FOXP3	MAP3K1
2.45368e-58	0.537744	0.704	0.586	5.32301e-54	Treg-FOXP3	CDKN1B
9.44622e-56	0.520013	0.286	0.147	2.04926e-51	Treg-FOXP3	CASK
1.75793e-55	0.541114	0.208	0.089	3.81366e-51	Treg-FOXP3	PMAIP1
6.12098e-54	0.65995	0.519	0.371	1.32789e-49	Treg-FOXP3	TTC39C
1.03465e-50	0.639018	0.365	0.206	2.24457e-46	Treg-FOXP3	HLA-DRB5
3.0828e-49	0.635661	0.487	0.329	6.68782e-45	Treg-FOXP3	ANXA2
7.19212e-49	0.521016	0.622	0.487	1.56026e-44	Treg-FOXP3	PLP2
2.85086e-39	0.563989	0.252	0.136	6.18465e-35	Treg-FOXP3	CYTOR
1.30871e-34	0.651597	0.807	0.778	2.83912e-30	Treg-FOXP3	CD74
3.54619e-33	0.574827	0.534	0.435	7.69311e-29	Treg-FOXP3	TRAC
9.76261e-13	0.832199	0.147	0.094	2.1179e-08	Treg-FOXP3	TRBV20-1
Signature genes are highlighted in yellow; The "p_val" column showed the p values calculated using the two-sided wilcoxon rank sum test, and the "p_val_adj" column showed the FDR adjusted p values.
