# Supplementary material for: The Promotion of Humoral Immune Responses in Humans via SOCS1-Mediated Th2-Bias Following SARS-CoV-2 Vaccination
Source: Vaccines (Basel). 2023 Nov 20;11(11):1730. doi: 10.3390/vaccines11111730 (PMC10674672; doi:10.3390/vaccines11111730)
Supplement: Supplementary file 1 [file vaccines-11-01730-s001.zip › vaccines-2662602-supplementary/Supplementary Files/Supplementary Table S3.xlsx]

## Sheet: Sheet1
Supplementary Table S3. Correlation analysis of all DEGs and serum antibody level
Gene	r.neu	p.neu	r.IgG	p.IgG
EEF1A1	0.335433	0.286476	0.317699	0.314272
EEF1B2	0.341979	0.276581	0.327798	0.298267
C12orf57	0.484322	0.110578	0.457903	0.134409
EEF2	0.291124	0.358592	0.27403	0.388747
CXCR4	0.5303	0.0761271	0.541997	0.0687065
CNBP	0.449136	0.142998	0.453648	0.138535
CCR7	0.173201	0.590359	0.170993	0.595176
PABPC1	0.52232	0.0814936	0.511855	0.0889134
EIF3L	0.0818374	0.800391	0.0903208	0.780126
RHOA	0.00688157	0.983066	0.0307481	0.924426
HSP90AB1	0.257538	0.419021	0.239083	0.454229
NPM1	0.518402	0.0842199	0.52256	0.0813286
HSPA8	0.355395	0.256924	0.353283	0.259963
EEF1D	0.378223	0.225408	0.379574	0.22362
EGR1	0.300031	0.343386	0.298122	0.346616
SARAF	0.462494	0.130048	0.469769	0.123328
EIF3E	0.416003	0.178607	0.421438	0.17242
PRKCB	-0.233405	0.465334	-0.246554	0.439812
RACK1	0.340897	0.278204	0.35352	0.259621
GAS5	0.307762	0.330474	0.276348	0.384584
RBM3	0.332748	0.290592	0.34938	0.265634
IL7R	0.311461	0.324391	0.324814	0.302948
MYC	-0.266811	0.401858	-0.290762	0.359218
DDIT4	0.53798	0.0711962	0.568088	0.0539808
CCND3	0.261725	0.411228	0.280389	0.377382
TPI1	-0.35706	0.254544	-0.312874	0.322083
SRSF5	-0.392575	0.206843	-0.384734	0.216866
ITM2A	-0.0829857	0.797641	-0.0594064	0.85449
PIK3IP1	0.288259	0.363558	0.276747	0.38387
TMEM204	-0.416828	0.177658	-0.423098	0.170558
HLA-DQA2	-0.399685	0.198004	-0.368921	0.237955
HLA-DRB5	-0.385309	0.216122	-0.327714	0.298397
SH3BGRL3	-0.573799	0.0510799	-0.549524	0.0642037
FTL	-0.250717	0.431875	-0.21322	0.505812
NR4A2	0.874658	0.000196686	0.884847	0.000131038
HLA-DQA1	-0.205774	0.521124	-0.193252	0.547318
CD52	-0.324886	0.302834	-0.331406	0.292661
TMSB10	-0.335671	0.286112	-0.300062	0.343335
TRBC2	-0.30632	0.332862	-0.315329	0.318096
FLNA	-0.336144	0.285392	-0.346395	0.270019
IL32	-0.247392	0.438208	-0.226883	0.478245
TMSB4X	-0.558114	0.0593197	-0.534709	0.0732684
PTMA	0.219687	0.492677	0.213752	0.504726
SOCS1	0.846536	0.000515048	0.846471	0.000516073
PFN1	-0.476381	0.117422	-0.464287	0.12837
CRIP1	-0.347938	0.267747	-0.34941	0.26559
HECA	0.194466	0.544755	0.198104	0.537105
EMP3	-0.558727	0.0589817	-0.555835	0.0605898
H3-3A	-0.504111	0.0946885	-0.497432	0.0998676
PLEC	-0.26938	0.397167	-0.285475	0.368417
S100A11	-0.494699	0.102041	-0.473044	0.120379
ATP5F1E	-0.29982	0.343743	-0.301887	0.340262
MYH9	-0.38207	0.220338	-0.407662	0.188366
PIEZO1	-0.310922	0.325273	-0.305282	0.334587
AHNAK	-0.453819	0.138368	-0.465152	0.127566
TMA7	-0.391454	0.208259	-0.417778	0.176571
SERF2	-0.534902	0.0731451	-0.504193	0.0946261
MARCKSL1	0.843714	0.000561358	0.835997	0.000704613
CMTM8	0.812606	0.00131625	0.816266	0.00120048
HLA-B	0.291646	0.357692	0.308971	0.32848
TNFAIP3	0.805831	0.001553	0.817421	0.00116564
FOS	0.788345	0.00231589	0.798287	0.00185374
SNHG5	0.379488	0.223733	0.36442	0.244172
ERAP2	0.487063	0.108279	0.492221	0.104038
MIDN	0.400524	0.196975	0.361375	0.248433
UBC	0.317205	0.315067	0.319325	0.311664
FTH1	0.355276	0.257095	0.385853	0.215418
HMGB2	0.248774	0.435569	0.279875	0.378293
XIST	0.150113	0.641458	0.158703	0.622264
RNMT	0.163063	0.612602	0.194819	0.54401
CDKN1B	0.103445	0.749026	0.129788	0.687666
BTG3	0.228979	0.474078	0.252793	0.427943
ALOX5AP	-0.407731	0.188284	-0.347532	0.268344
CD74	-0.452182	0.139975	-0.391726	0.207915
ATF7IP2	-0.0880158	0.78562	-0.053745	0.868245
BTG2	0.77213	0.00325247	0.76935	0.00343832
SNHG1	0.771837	0.00327169	0.781711	0.00266998
BTG1	0.540304	0.0697479	0.529637	0.0765637
PIK3R1	0.493858	0.102716	0.492515	0.103799
NFKBIA	0.771247	0.00331067	0.783091	0.00259313
DUSP2	0.758345	0.00425418	0.757702	0.00430598
ELF1	0.514009	0.0873499	0.514758	0.086811
CITED2	0.555289	0.0608963	0.563596	0.0563417
CIRBP	0.544438	0.0672231	0.550429	0.0636764
RBM38	0.525589	0.0792652	0.532001	0.0750156
ZFAS1	0.755234	0.00450932	0.75324	0.00467887
PELI1	0.751879	0.0047973	0.752952	0.00470374
CLK1	0.748288	0.00512077	0.75072	0.0049
CSRNP1	0.746317	0.00530511	0.726249	0.00747991
ZFP36L2	0.743054	0.00562125	0.744197	0.00550897
SGK1	0.730719	0.00694621	0.725025	0.0076312
FOSB	0.720402	0.00822369	0.714326	0.00905379
CYTIP	0.425219	0.168197	0.42997	0.162983
KLF9	0.539841	0.070035	0.543857	0.0675738
SRSF7	0.466314	0.126491	0.471118	0.122107
FUS	0.390509	0.209457	0.390869	0.208999
HNRNPA0	0.497125	0.100111	0.484905	0.110086
SOCS3	0.708283	0.00993982	0.715891	0.00883416
ZC3H7A	0.41119	0.184198	0.391586	0.208092
ENSG00000287979	0.538471	0.0708887	0.535808	0.0725677
PSMD7	0.432565	0.16018	0.46069	0.13175
TSC22D3	0.663642	0.0186195	0.676494	0.0157029
TUBA1B	0.658427	0.0199092	0.650687	0.0219423
S100A10	-0.657887	0.0200466	-0.635573	0.0263418
SNHG3	0.55325	0.0620523	0.558135	0.0593082
SERINC1	0.575657	0.0501602	0.564201	0.0560196
CD55	0.429776	0.163194	0.441747	0.150505
TOB1	0.639469	0.0251514	0.663611	0.018627
HIF1A	0.631559	0.0276098	0.638403	0.0254732
HLA-E	0.338792	0.281374	0.339685	0.280027
MAPK1IP1L	0.345655	0.271113	0.357633	0.253726
PHB2	0.423833	0.169737	0.427767	0.165388
NSMCE3	0.489633	0.106152	0.493004	0.103404
HERPUD1	0.443224	0.148985	0.469868	0.123239
ARHGDIB	-0.627175	0.029045	-0.606526	0.036534
IRS2	0.623769	0.0301962	0.632059	0.0274496
RGS2	0.542835	0.0681944	0.542996	0.0680968
JUND	0.622617	0.030593	0.630442	0.0279704
SDCBP	0.123618	0.701897	0.11909	0.712398
SERTAD1	0.612561	0.0342169	0.621216	0.0310805
SNHG15	0.605148	0.0370781	0.651373	0.0217563
HNRNPA1	0.408413	0.187475	0.435119	0.15745
ENSG00000262202	0.5927	0.0422601	0.57209	0.0519362
EIF2S3	0.301072	0.341631	0.300498	0.342599
CYCS	0.59104	0.0429878	0.589576	0.0436375
NFKBIZ	0.128293	0.691105	0.153255	0.634413
EIF5	0.50846	0.0914152	0.499427	0.0983016
PCIF1	0.432427	0.160328	0.435086	0.157485
BCLAF1	0.420141	0.173883	0.418166	0.176128
KBTBD2	0.221489	0.489044	0.241538	0.449467
VAPA	0.418181	0.17611	0.434562	0.158043
DDX3Y	-0.2062	0.520244	-0.222703	0.486605
USP9Y	-0.212098	0.508107	-0.229045	0.473948
UTY	-0.125098	0.698476	-0.132302	0.681893
GIMAP4	-0.387511	0.213284	-0.379944	0.223131
UBL5	-0.48368	0.111121	-0.492013	0.104207
CCR4	-0.523753	0.0805116	-0.510593	0.0898373
S100A6	-0.579296	0.0483928	-0.556604	0.0601592
TRAC	-0.334293	0.288219	-0.331288	0.292843
CYBA	-0.514627	0.0869053	-0.483985	0.110863
CSTB	-0.533038	0.0743431	-0.516531	0.0855433
B2M	-0.513408	0.0877841	-0.465792	0.126973
ITGB7	-0.507597	0.0920585	-0.527489	0.0779893
S100A4	-0.540324	0.0697361	-0.504512	0.0943831
ATP5ME	-0.336082	0.285486	-0.345067	0.271982
CD99	-0.533726	0.0738993	-0.522443	0.081409
Signaficant genes are highlighted in yellow; The correlation was evelated using Spearman's rank correlation coefficient.
