# Supplementary material for: The Promotion of Humoral Immune Responses in Humans via SOCS1-Mediated Th2-Bias Following SARS-CoV-2 Vaccination
Source: Vaccines (Basel). 2023 Nov 20;11(11):1730. doi: 10.3390/vaccines11111730 (PMC10674672; doi:10.3390/vaccines11111730)
Supplement: Supplementary file 1 [file vaccines-11-01730-s001.zip › vaccines-2662602-supplementary/Supplementary Files/Supplementary Table S4.xlsx]

## Sheet: treg_delta_corr
Supplementary Table S4. Correlation analysis of the expression changes of DEGs and the difference of serum antibody levels pre- and post-vaccination
Gene	r.neu	p.neu	r.IgG	p.IgG
EEF1A1	0.92857	0.00747124	0.900688	0.0143047
EEF1B2	0.976854	0.000797404	0.976584	0.000816058
C12orf57	0.969352	0.00139456	0.962402	0.00209386
EEF2	0.847993	0.0329029	0.818891	0.0462303
CXCR4	0.612552	0.196093	0.576263	0.231288
CNBP	0.760963	0.0788788	0.732863	0.0975112
CCR7	0.592824	0.214935	0.613006	0.195667
PABPC1	0.948108	0.00396935	0.92029	0.00927721
EIF3L	0.806013	0.0527962	0.8403	0.0362197
RHOA	0.529795	0.27966	0.540965	0.267707
HSP90AB1	0.629442	0.180529	0.613304	0.195388
NPM1	0.874413	0.0226679	0.887978	0.0181205
HSPA8	0.692415	0.127362	0.708605	0.114995
EEF1D	0.725973	0.102348	0.736533	0.0949782
EGR1	0.771865	0.0721315	0.746647	0.0881506
SARAF	0.786495	0.0635104	0.761574	0.0784934
EIF3E	0.894868	0.015998	0.878109	0.0213806
PRKCB	0.635091	0.175442	0.642735	0.168657
RACK1	0.761449	0.0785722	0.773675	0.0710381
GAS5	0.538528	0.270297	0.491007	0.322678
RBM3	0.384435	0.451756	0.333947	0.5177
IL7R	0.583668	0.223916	0.606125	0.202154
MYC	0.610119	0.198379	0.621984	0.187335
DDIT4	0.644995	0.166672	0.68589	0.132501
CCND3	0.701207	0.120579	0.733385	0.0971495
TPI1	0.00270002	0.99595	0.0626716	0.906116
SRSF5	0.481625	0.333422	0.552477	0.255601
ITM2A	-0.419719	0.407392	-0.403015	0.428207
PIK3IP1	0.494859	0.318304	0.502152	0.310082
TMEM204	-0.70033	0.121248	-0.743725	0.0900999
HLA-DQA2	-0.523916	0.28603	-0.535322	0.273721
HLA-DRB5	-0.896915	0.0153921	-0.900339	0.0144037
SH3BGRL3	-0.94361	0.0046801	-0.915904	0.0103107
FTL	-0.0878338	0.868588	-0.0161669	0.975752
ARHGDIB	-0.933825	0.00642382	-0.929928	0.007193
HLA-DQA1	-0.486804	0.327475	-0.529198	0.280304
CD52	-0.9672	0.00159609	-0.968319	0.00148966
TMSB10	-0.844828	0.0342496	-0.830056	0.0408675
TRBC2	-0.965951	0.00171926	-0.950734	0.00358092
FLNA	-0.878219	0.0213427	-0.875407	0.0223182
IL32	-0.578688	0.228864	-0.524613	0.285272
TMSB4X	-0.853319	0.0306952	-0.821434	0.0449818
PTMA	-0.53577	0.273242	-0.55517	0.2528
S100A6	-0.857365	0.0290661	-0.835898	0.0381848
PFN1	-0.905251	0.0130408	-0.882354	0.0199469
CRIP1	-0.539294	0.269483	-0.532118	0.277157
HECA	-0.521512	0.288651	-0.463028	0.355093
EMP3	-0.892927	0.0165832	-0.86376	0.0265776
H3-3A	-0.880334	0.0206231	-0.85326	0.0307189
PLEC	-0.911538	0.0113921	-0.898064	0.0150569
S100A11	-0.851102	0.0316053	-0.801184	0.0553624
ATP5F1E	-0.381847	0.455067	-0.439975	0.382622
MYH9	-0.907201	0.012518	-0.918885	0.00960258
PIEZO1	-0.958757	0.00251636	-0.928187	0.00755046
AHNAK	-0.797396	0.0574141	-0.778739	0.0680184
TMA7	-0.789723	0.0616756	-0.839533	0.0365584
SERF2	-0.859052	0.0283993	-0.826511	0.0425369
ENSG00000262202	0.675992	0.140464	0.663788	0.150555
JUND	0.596352	0.211514	0.57354	0.234022
HLA-B	0.285557	0.583307	0.312947	0.545903
NR4A2	0.84553	0.0339488	0.840114	0.0363017
FOS	0.827744	0.0419525	0.828047	0.0418097
SNHG5	0.296754	0.567935	0.279793	0.591262
ERAP2	0.488432	0.325614	0.541952	0.26666
MIDN	0.341201	0.50806	0.304305	0.557633
UBC	-0.351614	0.494315	-0.394825	0.438537
FTH1	-0.137937	0.794407	-0.147439	0.780445
HMGB2	-0.415765	0.412288	-0.422296	0.404211
XIST	0.22007	0.675224	0.224192	0.669346
RNMT	-0.422378	0.40411	-0.423716	0.402462
CDKN1B	-0.478983	0.336471	-0.513498	0.297453
BTG3	-0.483904	0.3308	-0.504674	0.307258
ALOX5AP	-0.894457	0.0161211	-0.866026	0.0257211
CD74	-0.837954	0.0372607	-0.797877	0.0571519
ATF7IP2	-0.539192	0.269591	-0.522803	0.287243
BTG2	0.696687	0.124046	0.684279	0.133784
DUSP2	0.717076	0.108745	0.687309	0.131377
BTG1	0.478482	0.33705	0.469328	0.347698
PIK3R1	0.379515	0.458058	0.328971	0.524344
ZFAS1	0.780221	0.0671464	0.742154	0.0911556
NFKBIA	0.874861	0.0225097	0.875585	0.0222557
ELF1	0.692869	0.127009	0.653495	0.159297
CITED2	0.68769	0.131075	0.646344	0.165493
CIRBP	0.568494	0.239123	0.557533	0.250353
RBM38	0.827437	0.0420975	0.783503	0.065233
TOB1	0.533512	0.27566	0.519512	0.290838
CYCS	0.629398	0.180569	0.584443	0.223151
SNHG1	0.939927	0.00530483	0.944562	0.00452487
SERTAD1	0.259632	0.619303	0.230345	0.660594
TNFAIP3	0.769453	0.0736007	0.768192	0.0743744
TSC22D3	0.441936	0.380253	0.445948	0.37542
ZFP36L2	0.830224	0.040789	0.83316	0.0394311
CYTIP	0.552343	0.255741	0.513741	0.297185
KLF9	0.625935	0.183717	0.639602	0.171424
SRSF7	0.300124	0.563331	0.262676	0.615048
FUS	0.66889	0.1463	0.639889	0.171171
HNRNPA0	0.707975	0.115466	0.686587	0.131949
TUBA1B	0.894559	0.0160905	0.865631	0.0258697
ZC3H7A	0.509024	0.302409	0.425996	0.399659
ENSG00000287979	0.769398	0.0736346	0.756079	0.08199
PSMD7	-0.175604	0.739302	-0.171313	0.745544
SNHG15	0.626036	0.183624	0.669627	0.14569
IRS2	0.464336	0.353553	0.448467	0.372397
SOCS3	0.685738	0.132622	0.68411	0.133919
SNHG3	0.368003	0.472914	0.349639	0.496913
SERINC1	0.605747	0.202513	0.547345	0.260971
CD55	0.373204	0.466184	0.376099	0.462451
SGK1	0.683756	0.134202	0.665429	0.149181
FOSB	0.895214	0.0158949	0.898746	0.0148595
HLA-E	0.684343	0.133733	0.648324	0.163767
MAPK1IP1L	0.205409	0.696219	0.171359	0.745478
PHB2	0.374436	0.464595	0.342307	0.506595
NSMCE3	0.486785	0.327497	0.42134	0.40539
HERPUD1	0.0137982	0.979304	0.0140528	0.978922
MARCKSL1	0.802825	0.054484	0.759856	0.079579
HIF1A	0.712582	0.112042	0.716102	0.109456
RGS2	0.660995	0.152907	0.614147	0.1946
CMTM8	0.843885	0.0346554	0.865054	0.0260869
SDCBP	0.301257	0.561785	0.252088	0.629878
PELI1	0.757475	0.081095	0.770655	0.0728672
CSRNP1	0.520194	0.290092	0.468455	0.348718
HNRNPA1	0.512986	0.298018	0.50022	0.312253
SOCS1	0.756146	0.081947	0.750162	0.0858315
EIF2S3	0.578824	0.228727	0.566008	0.241652
CLK1	0.796331	0.0579974	0.781524	0.0663837
NFKBIZ	0.185604	0.724791	0.208264	0.692121
EIF5	0.24614	0.638246	0.19844	0.706247
PCIF1	0.200147	0.703788	0.149285	0.777737
BCLAF1	0.439192	0.38357	0.394672	0.43873
KBTBD2	-0.00188253	0.997176	-0.0456061	0.931638
VAPA	0.358027	0.485906	0.347984	0.499093
DDX3Y	-0.257603	0.622143	-0.239337	0.647849
USP9Y	-0.311897	0.547325	-0.296131	0.568788
UTY	-0.441193	0.38115	-0.436924	0.386319
GIMAP4	-0.464602	0.35324	-0.417333	0.410343
UBL5	-0.884698	0.0191753	-0.859699	0.0281456
CCR4	-0.840971	0.0359244	-0.799453	0.0562955
S100A10	-0.790165	0.0614264	-0.759048	0.0800921
TRAC	-0.678267	0.138616	-0.637796	0.173029
CYBA	-0.955912	0.00287283	-0.929605	0.00725869
CSTB	-0.771078	0.0726098	-0.751233	0.0851301
B2M	-0.860624	0.0277847	-0.820602	0.0453884
ITGB7	-0.706959	0.116227	-0.70871	0.114917
S100A4	-0.864579	0.0262666	-0.844604	0.0343458
ATP5ME	-0.442767	0.37925	-0.474463	0.34171
CD99	-0.587299	0.220337	-0.568293	0.239328
Signaficant genes are highlighted in yellow; The correlation was evelated using Spearman's rank correlation coefficient.
