# Supplementary material for: The Promotion of Humoral Immune Responses in Humans via SOCS1-Mediated Th2-Bias Following SARS-CoV-2 Vaccination
Source: Vaccines (Basel). 2023 Nov 20;11(11):1730. doi: 10.3390/vaccines11111730 (PMC10674672; doi:10.3390/vaccines11111730)
Supplement: Supplementary file 1 [file vaccines-11-01730-s001.zip › vaccines-2662602-supplementary/Supplementary Files/Supplementary Table S5.xlsx]

## Sheet: 4.diff_all
Supplementary Table S5. Differential analysis (with no clustering) of the two groups.
Gene	p_val	log2FC	pct.1	pct.2	adj_p	Change(E vs. C)
ERAP2	0	0.429757	0.357	0.158	0	UP
JUND	2.98659e-266	0.387171	0.958	0.944	6.4791e-262	UP
UBE2S	2.90528e-261	0.462959	0.458	0.268	6.30271e-257	UP
FTL	1.12117e-254	-0.28813	0.973	0.984	2.43226e-250	DOWN
TRDV2	6.24054e-247	-1.24584	0.025	0.136	1.35382e-242	DOWN
JUNB	2.27981e-234	0.642934	0.926	0.923	4.94581e-230	UP
TUBB4B	2.21836e-189	0.391814	0.483	0.316	4.81252e-185	UP
CSRNP1	1.71593e-187	0.359986	0.319	0.176	3.72254e-183	UP
ENSG00000262202	2.85215e-182	0.464399	0.527	0.366	6.18745e-178	UP
TNFAIP3	3.13274e-172	0.525854	0.668	0.543	6.79616e-168	UP
TRGV9	3.54966e-149	-0.978642	0.056	0.147	7.70063e-145	DOWN
SH3YL1	8.66089e-149	0.261707	0.234	0.12	1.87889e-144	UP
NR4A2	1.58668e-140	0.404344	0.45	0.311	3.44214e-136	UP
ZFP36L2	5.43305e-139	0.340633	0.946	0.942	1.17865e-134	UP
ARPC1B	2.16045e-135	0.327658	0.518	0.372	4.68688e-131	UP
MIDN	4.96767e-128	0.27436	0.338	0.209	1.07769e-123	UP
IL32	1.23606e-127	0.254011	0.959	0.916	2.68151e-123	UP
PRMT2	1.30578e-125	-0.343816	0.505	0.589	2.83276e-121	DOWN
FOS	3.74972e-125	0.423389	0.832	0.773	8.13463e-121	UP
SOCS1	4.0848e-116	0.277062	0.32	0.202	8.86156e-112	UP
ZFP36	3.42867e-111	0.417588	0.851	0.811	7.43815e-107	UP
AREG	2.67493e-105	0.283517	0.189	0.103	5.80299e-101	UP
DNAJA1	4.30213e-102	0.285044	0.492	0.362	9.33305e-98	UP
YPEL5	2.31804e-101	0.324626	0.569	0.449	5.02876e-97	UP
CYCS	5.80399e-96	0.260344	0.556	0.426	1.25912e-91	UP
BRD2	6.15376e-94	0.256239	0.673	0.55	1.335e-89	UP
TIGIT	7.64789e-93	0.276512	0.141	0.071	1.65913e-88	UP
SOCS3	8.15404e-93	0.27731	0.303	0.2	1.76894e-88	UP
FOSB	5.39289e-91	0.342796	0.637	0.536	1.16993e-86	UP
PTGER4	1.9288e-87	0.267974	0.35	0.243	4.18435e-83	UP
DUSP1	7.24528e-84	0.285581	0.865	0.84	1.57179e-79	UP
JUN	6.39438e-83	0.340554	0.862	0.817	1.3872e-78	UP
HLA-DRB5	2.81479e-81	-0.48478	0.18	0.264	6.10642e-77	DOWN
STK17A	2.90435e-80	0.256695	0.574	0.457	6.3007e-76	UP
NFKBIA	1.97968e-79	0.387661	0.682	0.602	4.29472e-75	UP
MT2A	4.08617e-79	0.290569	0.4	0.293	8.86453e-75	UP
TRDC	1.0241e-77	-0.427374	0.045	0.103	2.22169e-73	DOWN
CENPK	1.01003e-73	-0.26997	0.178	0.255	2.19117e-69	DOWN
SLC2A3	4.0289e-63	0.259893	0.651	0.569	8.7403e-59	UP
RGCC	2.63691e-58	0.323967	0.442	0.359	5.72051e-54	UP
GPR183	7.16402e-55	0.259596	0.405	0.319	1.55416e-50	UP
DNAJB1	6.45291e-52	0.29272	0.823	0.791	1.39989e-47	UP
FGFBP2	2.12709e-46	-0.572033	0.183	0.242	4.61452e-42	DOWN
CD8B	5.27641e-45	0.271302	0.31	0.24	1.14466e-40	UP
BTG2	6.41471e-39	0.258084	0.554	0.482	1.39161e-34	UP
METRNL	7.02909e-36	-0.259627	0.115	0.161	1.52489e-31	DOWN
KLRG1	8.70085e-36	-0.341526	0.229	0.277	1.88756e-31	DOWN
TYROBP	3.70936e-35	-0.369521	0.08	0.123	8.04709e-31	DOWN
ALOX5AP	5.98201e-35	-0.30601	0.312	0.354	1.29774e-30	DOWN
CST7	1.21972e-33	-0.358785	0.317	0.373	2.64606e-29	DOWN
GNLY	8.42126e-32	-0.466843	0.215	0.267	1.82691e-27	DOWN
CD247	2.11451e-31	-0.272644	0.651	0.661	4.58722e-27	DOWN
GZMB	4.91625e-30	-0.343168	0.176	0.225	1.06653e-25	DOWN
CMC1	1.53581e-26	0.319618	0.235	0.188	3.33178e-22	UP
NKG7	1.48202e-24	-0.256813	0.319	0.372	3.21509e-20	DOWN
HSPA1B	1.04237e-23	0.373792	0.107	0.075	2.26131e-19	UP
EGR1	6.57161e-22	-0.36375	0.167	0.202	1.42564e-17	DOWN
CTSW	1.93948e-18	-0.306988	0.304	0.337	4.2075e-14	DOWN
The "p_val" column showed the p values calculated using the two-sided wilcoxon rank sum test, and the "p_val_adj" column showed the FDR adjusted p values.
