# Supplementary material for: The Promotion of Humoral Immune Responses in Humans via SOCS1-Mediated Th2-Bias Following SARS-CoV-2 Vaccination
Source: Vaccines (Basel). 2023 Nov 20;11(11):1730. doi: 10.3390/vaccines11111730 (PMC10674672; doi:10.3390/vaccines11111730)
Supplement: Supplementary file 1 [file vaccines-11-01730-s001.zip › vaccines-2662602-supplementary/Supplementary Files/Supplementary Table S6.xlsx]

## Sheet: sig_corr
Supplementary Table S6. Correlation analysis of all DEGs and serum antibody level
Gene	r.neu	p.neu	r.IgG	p.IgG
ERAP2	0.852621	0.0309804	0.887171	0.0183775
JUND	0.7024	0.11967	0.684809	0.133362
UBE2S	0.854851	0.0300733	0.834418	0.0388564
FTL	-0.644533	0.167077	-0.613152	0.195531
TRDV2	-0.593896	0.213894	-0.556565	0.251354
JUNB	0.834411	0.0388596	0.839127	0.0367385
TUBB4B	0.821564	0.0449185	0.814798	0.0482736
CSRNP1	0.743584	0.090194	0.714572	0.110577
ENSG00000262202	0.772945	0.0714784	0.823146	0.0441504
TNFAIP3	0.746128	0.0884953	0.72221	0.105033
TRGV9	-0.528728	0.280812	-0.480557	0.334653
SH3YL1	0.889582	0.0176152	0.879935	0.0207578
NR4A2	0.716697	0.109022	0.681316	0.136156
ZFP36L2	0.69765	0.123304	0.677833	0.138968
ARPC1B	0.33943	0.510409	0.353828	0.491406
MIDN	0.667062	0.147819	0.622521	0.186842
IL32	0.158731	0.763903	0.198889	0.7056
PRMT2	-0.657677	0.15572	-0.648481	0.16363
FOS	0.713018	0.111721	0.734446	0.0964153
SOCS1	0.733168	0.0972996	0.726571	0.101924
ZFP36	0.699036	0.122238	0.681046	0.136374
AREG	0.834236	0.0389392	0.823004	0.0442191
DNAJA1	0.835346	0.0384344	0.82386	0.0438058
YPEL5	0.670056	0.145335	0.644653	0.166972
CYCS	0.495305	0.317798	0.463034	0.355086
BRD2	0.429572	0.395277	0.370801	0.46929
TIGIT	0.00476981	0.992845	-0.0050028	0.992496
SOCS3	0.624087	0.185405	0.601756	0.206317
FOSB	0.705687	0.117184	0.702554	0.119553
PTGER4	0.812599	0.0493879	0.772769	0.0715845
DUSP1	0.620809	0.188418	0.612946	0.195724
JUN	0.573325	0.234239	0.559697	0.24812
HLA-DRB5	-0.681408	0.136083	-0.662125	0.151954
STK17A	0.603269	0.204871	0.561484	0.246281
NFKBIA	0.710767	0.113386	0.701959	0.120005
MT2A	0.825004	0.043256	0.863575	0.026648
TRDC	-0.593869	0.21392	-0.544625	0.263835
CENPK	-0.61957	0.189562	-0.583724	0.223861
SLC2A3	0.426297	0.39929	0.389941	0.444734
RGCC	0.716659	0.109049	0.676956	0.13968
GPR183	0.0818425	0.87751	0.0330376	0.950462
DNAJB1	0.368418	0.472376	0.330387	0.522452
FGFBP2	-0.490453	0.323308	-0.472318	0.344206
CD8B	0.648762	0.163387	0.647164	0.164777
BTG2	0.57059	0.236999	0.552537	0.255538
METRNL	-0.314053	0.544408	-0.346267	0.501359
KLRG1	-0.539458	0.269308	-0.506177	0.305579
TYROBP	-0.365222	0.476525	-0.354785	0.490151
ALOX5AP	-0.796507	0.0579007	-0.79893	0.0565794
CST7	-0.409471	0.42012	-0.41401	0.414467
GNLY	-0.586077	0.221539	-0.55474	0.253247
CD247	-0.606502	0.201796	-0.59364	0.214142
GZMB	-0.377706	0.460384	-0.375784	0.462858
CMC1	-0.024557	0.963172	-0.0353155	0.947049
NKG7	-0.305081	0.556576	-0.297606	0.56677
HSPA1B	0.0572381	0.914237	0.0374046	0.943919
EGR1	-0.280468	0.590329	-0.242143	0.643884
CTSW	-0.896594	0.0154864	-0.933207	0.0065429
Signaficant genes are highlighted in yellow; The correlation was evelated using Spearman's rank correlation coefficient.
